# Supplementary material for: M-TUBE enables large-volume bacterial gene delivery using a high-throughput microfluidic electroporation platform
Source: PLoS Biol. 2022 Sep 6;20(9):e3001727. doi: 10.1371/journal.pbio.3001727 (PMC9481174; doi:10.1371/journal.pbio.3001727)
Supplement: S1 Data — (XLSX) [file pbio.3001727.s001.xlsx]

## Sheet: D0.5mm
% Model	tubing device_D0.5mm.mph
% Version	COMSOL 6.0.0.405
% Date	Jun 14 2022, 05:33
% Dimension	1
% Nodes	626
% Expressions	1
% Description	Line graph
% z-coordinate (mm)	Electric field (kV/cm)	z component
-4.5	-2.0701e-15
-4.48838	3.9845e-15
-4.48282	6.88087e-15
-4.47916	8.78496e-15
-4.47384	1.15564e-14
-4.46526	2.63675e-14
-4.45873	2.85633e-14
-4.4484	3.20361e-14
-4.43476	3.66246e-14
-4.40891	4.53191e-14
-4.40531	4.65294e-14
-4.39905	4.8635e-14
-4.3877	5.93653e-14
-4.38329	6.22764e-14
-4.37676	6.65872e-14
-4.37047	7.07432e-14
-4.36591	7.37506e-14
-4.3584	7.8711e-14
-4.35205	8.29035e-14
-4.35195	8.29683e-14
-4.35186	8.30289e-14
-4.3454	8.72987e-14
-4.334	4.30939e-14
-4.29934	2.02111e-13
-4.29913	2.03041e-13
-4.29866	2.05191e-13
-4.29813	2.07626e-13
-4.298	2.08216e-13
-4.29793	2.08575e-13
-4.29759	2.10104e-13
-4.29657	2.14797e-13
-4.26222	3.72365e-13
-4.26185	3.74057e-13
-4.22578	4.01911e-13
-4.16507	9.4873e-13
-4.14864	1.2015e-12
-4.14589	1.24379e-12
-4.14197	1.30416e-12
-4.10437	1.8826e-12
-4.0715	2.38815e-12
-4.06887	2.42856e-12
-4.05815	2.59347e-12
-4.04366	4.32653e-12
-4.03094	4.79236e-12
-4.02712	4.93205e-12
-3.9951	6.09462e-12
-3.99477	6.01452e-12
-3.99359	6.15064e-12
-3.98051	7.66097e-12
-3.9596	1.00755e-11
-3.95714	1.01278e-11
-3.9551	1.02761e-11
-3.9546	1.03126e-11
-3.95438	1.03281e-11
-3.95197	1.0503e-11
-3.95114	1.05637e-11
-3.95018	1.06331e-11
-3.94714	1.08538e-11
-3.91483	5.89124e-12
-3.89524	1.56067e-11
-3.88647	1.99578e-11
-3.87274	2.67671e-11
-3.86925	2.85025e-11
-3.85833	3.39184e-11
-3.84839	3.88483e-11
-3.83657	4.47091e-11
-3.82366	5.11138e-11
-3.81338	5.28336e-11
-3.81282	5.30386e-11
-3.812	5.05807e-11
-3.78413	5.71096e-11
-3.77004	7.79998e-11
-3.74819	9.16352e-11
-3.7463	9.08679e-11
-3.74375	9.56781e-11
-3.71249	1.17729e-10
-3.70472	1.44443e-10
-3.6835	2.17292e-10
-3.66813	2.70079e-10
-3.6376	3.74927e-10
-3.62881	4.05139e-10
-3.61962	4.36681e-10
-3.59252	5.29765e-10
-3.56272	9.04096e-10
-3.55857	9.30441e-10
-3.55303	9.65712e-10
-3.542	1.09413e-09
-3.5332	1.24219e-09
-3.50884	1.67916e-09
-3.5052	1.68936e-09
-3.48897	1.94446e-09
-3.47656	2.13959e-09
-3.47084	2.22946e-09
-3.46625	2.30163e-09
-3.45538	2.47246e-09
-3.44479	2.63896e-09
-3.42838	2.89692e-09
-3.42497	2.95044e-09
-3.42457	3.30686e-09
-3.40531	4.43311e-09
-3.39512	5.02941e-09
-3.37323	5.36287e-09
-3.36792	6.12667e-09
-3.34822	8.95982e-09
-3.33227	1.12536e-08
-3.3156	1.36516e-08
-3.31178	1.42011e-08
-3.31146	1.42479e-08
-3.30762	1.47995e-08
-3.28401	1.75152e-08
-3.26896	1.94242e-08
-3.25327	2.85583e-08
-3.24637	3.08035e-08
-3.23616	3.41208e-08
-3.19936	4.62119e-08
-3.18647	2.73191e-08
-3.16697	5.75349e-08
-3.15894	6.99783e-08
-3.14334	9.41482e-08
-3.10862	1.47962e-07
-3.10183	1.58476e-07
-3.09443	1.69953e-07
-3.08733	1.80949e-07
-3.04058	2.41201e-07
-3.03196	2.95144e-07
-3.03154	3.66028e-07
-3.03063	3.67645e-07
-3.02996	3.78934e-07
-3.02653	3.3891e-07
-3.00533	4.17937e-07
-3.00278	4.27433e-07
-2.98286	5.01692e-07
-2.97979	5.13149e-07
-2.97634	5.26024e-07
-2.97529	5.2992e-07
-2.97422	5.33924e-07
-2.97042	5.48077e-07
-2.95425	6.08362e-07
-2.91508	9.46454e-07
-2.90326	1.29232e-06
-2.9009	1.36123e-06
-2.89864	1.42735e-06
-2.89207	1.61958e-06
-2.88994	1.68192e-06
-2.8822	1.9085e-06
-2.87087	2.24003e-06
-2.8312	3.40053e-06
-2.82563	3.56345e-06
-2.76208	4.72768e-06
-2.76146	4.73918e-06
-2.76143	6.56657e-06
-2.76141	6.56683e-06
-2.7612	7.72789e-06
-2.76118	6.12323e-06
-2.76084	6.17901e-06
-2.69076	1.66282e-05
-2.69067	1.66531e-05
-2.69041	1.67279e-05
-2.69022	1.67817e-05
-2.61986	3.67353e-05
-2.61982	3.67477e-05
-2.61969	3.67852e-05
-2.61959	3.68121e-05
-2.54897	7.78048e-05
-2.48101	0.000167573
-2.4809	0.00016789
-2.47846	0.000174867
-2.47802	0.000176141
-2.41305	0.000362172
-2.41278	0.000362921
-2.40795	0.000376759
-2.40706	0.000379306
-2.34508	0.000556771
-2.34437	0.000614081
-2.34036	0.000655444
-2.33995	0.000656487
-2.33886	0.000593984
-2.33883	0.000662836
-2.33555	-0.000223732
-2.27547	0.00145016
-2.27521	0.00145732
-2.26746	0.00167317
-2.25692	0.00196688
-2.20777	0.00333637
-2.2066	0.00336896
-2.19844	0.00359627
-2.17829	0.00415749
-2.14007	0.00792909
-2.13413	0.00827639
-2.11333	0.00921426
-2.11128	0.0101921
-2.11031	0.0103522
-2.07952	0.0138957
-2.06241	0.0161791
-2.04589	0.0183856
-2.03668	0.0196144
-2.02657	0.0209643
-2.02288	0.0214572
-2.0189	0.0219882
-2.0138	0.0226692
-2.00801	0.0234428
-1.98855	0.0260398
-1.97363	0.0280329
-1.9364	0.0627489
-1.93392	0.0652009
-1.93278	0.0663295
-1.92933	0.0697462
-1.92021	0.0787723
-1.91999	0.0789891
-1.91918	0.0797892
-1.91711	0.0818416
-1.89018	0.109745
-1.8883	0.111686
-1.87708	0.123266
-1.87676	0.108422
-1.86693	0.18373
-1.85484	0.167801
-1.83499	0.183906
-1.82772	0.21581
-1.82586	0.222797
-1.80396	0.305082
-1.8003	0.321983
-1.79831	0.312005
-1.78145	0.381316
-1.77184	0.420806
-1.75985	0.470042
-1.73883	0.55645
-1.73687	0.56449
-1.73229	0.583321
-1.71752	0.643983
-1.68027	0.797065
-1.67566	0.815981
-1.67542	1.1464
-1.66662	1.259
-1.66658	1.0122
-1.66426	1.06724
-1.60884	2.37799
-1.60733	2.41379
-1.6049	2.47939
-1.60477	2.48293
-1.60178	2.5612
-1.60102	2.54569
-1.56855	3.2269
-1.55263	3.56087
-1.53571	3.91593
-1.53282	3.97645
-1.5299	4.03768
-1.51524	4.3453
-1.5	4.66504
-1.48373	5.49416
-1.46732	5.75934
-1.46396	5.81364
-1.4606	5.86781
-1.44836	6.06564
-1.44164	6.17416
-1.42472	6.44757
-1.39	7.00856
-1.38876	6.9682
-1.3881	6.98109
-1.38368	7.0677
-1.3825	7.09081
-1.3724	7.28854
-1.35745	7.57701
-1.33086	7.69261
-1.32788	7.64444
-1.31547	7.68918
-1.30155	7.73934
-1.29183	7.77439
-1.28238	7.96531
-1.27131	7.97897
-1.25185	8.00301
-1.23989	8.01777
-1.23017	8.02977
-1.20366	8.06249
-1.19297	8.0757
-1.18795	8.08189
-1.13602	8.146
-1.13602	8.16163
-1.13602	8.17349
-1.13601	8.10722
-1.13601	8.11765
-1.07591	8.12462
-1.07412	8.12483
-1.07412	8.12483
-1.07412	8.12483
-1.01547	8.13163
-1.01222	8.13201
-1.01222	8.13201
-1.01222	8.13201
-0.955661	8.13856
-0.950327	8.13918
-0.950327	8.13498
-0.950327	8.13509
-0.950326	8.1353
-0.950325	8.1357
-0.88843	8.13611
-0.88843	8.13611
-0.88843	8.13611
-0.888429	8.13611
-0.826534	8.13651
-0.826534	8.13651
-0.826534	8.13651
-0.826534	8.13651
-0.801347	8.13668
-0.764774	8.13692
-0.764664	8.13692
-0.764638	8.13669
-0.764638	8.13668
-0.764638	8.1367
-0.76463	8.1367
-0.764613	8.1367
-0.725143	8.13672
-0.724717	8.13672
-0.687114	8.13674
-0.686081	8.13674
-0.685649	8.13674
-0.685454	8.13674
-0.685333	8.13674
-0.684796	8.13674
-0.684462	8.13674
-0.684127	8.13674
-0.646154	8.13677
-0.645525	8.13675
-0.644279	8.13675
-0.622035	8.13676
-0.605633	8.13676
-0.595037	8.13677
-0.577658	8.13677
-0.575293	8.13677
-0.570948	8.13677
-0.554068	8.13677
-0.54128	8.13677
-0.535734	8.13677
-0.533044	8.13677
-0.513064	8.13677
-0.501307	8.13677
-0.490794	8.13677
-0.448545	8.13677
-0.448545	8.13677
-0.448545	8.13677
-0.386945	8.13677
-0.386945	8.13677
-0.325345	8.13677
-0.325345	8.13677
-0.263746	8.13677
-0.263746	8.13677
-0.209608	8.13677
-0.202146	8.13677
-0.146318	8.13677
-0.140547	8.13677
-0.0789474	8.13677
-0.0440959	8.13677
-0.00924436	8.13677
0.0256071	8.13677
0.0788468	8.13677
0.132087	8.13677
0.185326	8.13675
0.263823	8.13677
0.34232	8.13676
0.420817	8.13676
0.499314	8.13676
0.577812	8.13676
0.656309	8.13675
0.717977	8.13669
0.779644	8.13658
0.841312	8.13644
0.90298	8.13522
0.964648	8.13247
1.02632	8.13154
1.11043	8.10336
1.19455	8.02058
1.27867	7.91094
1.35245	7.44563
1.35435	7.41776
1.3545	7.4155
1.4184	6.47883
1.42596	6.36797
1.42622	6.36416
1.43033	6.30389
1.43497	6.2359
1.4419	6.1343
1.5	4.66664
1.51524	4.33639
1.5299	4.01866
1.53282	3.95541
1.53571	3.8929
1.54679	3.65278
1.55263	3.52617
1.56855	3.18122
1.60178	2.48137
1.60181	2.48087
1.60302	2.45458
1.60612	2.38777
1.61755	2.14745
1.64855	1.46429
1.66242	1.15854
1.6726	0.933992
1.70086	0.744395
1.70104	0.743535
1.70508	0.724653
1.71788	0.664817
1.7221	0.64513
1.73694	0.575747
1.73711	0.57494
1.73877	0.567187
1.75986	0.468588
1.7632	0.465646
1.765	0.455489
1.76559	0.452223
1.78212	0.365809
1.82329	0.242262
1.83164	0.216637
1.83691	0.140068
1.84985	0.130996
1.86014	0.123783
1.86801	0.118268
1.90482	0.0924604
1.94625	0.0634145
1.94724	0.0627243
1.95699	0.0558894
1.96275	0.0518458
1.97273	0.0448528
2.02347	0.00928006
2.03634	-0.0112666
2.04071	0.0220558
2.04078	0.0197235
2.04114	0.0204412
2.04278	0.0203039
2.04287	0.0219541
2.04321	0.0171022
2.04358	0.0208904
2.05744	0.0187267
2.07381	0.016344
2.08178	0.0150619
2.08275	0.014905
2.1106	0.010423
2.1206	0.00881296
2.12249	0.00850844
2.12429	0.00822007
2.12845	0.00755
2.13788	0.00603193
2.15625	0.00307473
2.16321	0.001955
2.16936	0.00353798
2.19162	0.00315439
2.20897	0.0028554
2.21671	0.00272201
2.22715	0.00254222
2.23933	0.00233231
2.26896	0.00182165
2.27022	0.00180004
2.2714	0.0017796
2.29119	0.00143866
2.30202	0.00122654
2.30396	0.00119963
2.30764	0.00115137
2.32353	0.000615199
2.32707	0.000516313
2.34498	0.000484808
2.35189	0.000585192
2.38268	0.000465878
2.39443	0.000420372
2.4356	0.000260819
2.44025	0.000242823
2.44337	0.000230716
2.46079	0.000163221
2.46715	0.000138561
2.49781	1.97682e-05
2.5244	7.88051e-05
2.52507	7.84851e-05
2.54604	6.19446e-05
2.57467	5.22742e-05
2.58485	4.88344e-05
2.58665	4.82254e-05
2.58779	4.78412e-05
2.59069	4.68609e-05
2.59206	4.63958e-05
2.61056	3.37364e-05
2.61899	3.04321e-05
2.62336	2.87204e-05
2.63049	2.59258e-05
2.63751	2.56432e-05
2.6526	2.08985e-05
2.66521	1.69349e-05
2.67559	1.24783e-05
2.70601	9.0673e-06
2.71738	9.08357e-06
2.73153	9.1038e-06
2.73795	9.11297e-06
2.78584	9.18146e-06
2.78927	9.18636e-06
2.79927	9.20066e-06
2.8003	9.20213e-06
2.82026	9.23068e-06
2.84886	9.07766e-06
2.86046	9.09124e-06
2.86261	8.67146e-06
2.86294	4.31561e-06
2.86325	-7.49899e-06
2.86585	-8.84625e-06
2.86614	-1.69171e-05
2.86752	-1.67439e-05
2.93314	-8.49367e-06
2.93318	-8.4879e-06
2.93703	-8.00442e-06
2.93844	-7.82702e-06
3.0048	5.16927e-07
3.00484	5.21382e-07
3.00792	9.0826e-07
3.00938	1.09186e-06
3.07647	-1.83694e-06
3.07649	-1.83808e-06
3.07652	6.28707e-07
3.07766	-7.70695e-07
3.07768	-1.6897e-06
3.07872	1.12865e-07
3.07984	-8.01017e-06
3.14829	-2.04162e-06
3.14866	-2.0096e-06
3.14962	-1.92529e-06
3.15039	-1.85895e-06
3.21988	4.20061e-06
3.22006	4.21643e-06
3.22055	4.25878e-06
3.22093	4.29228e-06
3.29096	1.03988e-05
3.29147	1.04428e-05
3.29147	-2.53077e-06
3.29147	-1.00952e-05
3.2915	-1.00925e-05
3.34546	-3.47582e-06
3.35727	-2.02746e-06
3.36688	-8.49448e-07
3.3736	-2.6017e-08
3.39945	3.14425e-06
3.42307	6.0403e-06
3.43805	7.87648e-06
3.44229	8.39629e-06
3.45345	9.76432e-06
3.4617	3.65355e-06
3.49761	3.82179e-08
3.50321	-5.5218e-06
3.50583	-8.28228e-07
3.52217	-7.94609e-07
3.52814	-7.82346e-07
3.55498	-7.27142e-07
3.55694	-7.23096e-07
3.59067	-6.53726e-07
3.59231	-6.50362e-07
3.60707	-6.19993e-07
3.60806	-6.17964e-07
3.65916	-5.1286e-07
3.65917	-1.7216e-06
3.65917	-4.56527e-06
3.65917	-4.56528e-06
3.65918	-7.55972e-06
3.65918	-7.67997e-06
3.65918	-1.66804e-05
3.71711	-5.23592e-06
3.71904	-4.85378e-06
3.72497	-3.68319e-06
3.72653	-3.37442e-06
3.77505	6.20972e-06
3.77979	7.14703e-06
3.79076	9.31399e-06
3.79389	9.93151e-06
3.83298	1.76554e-05
3.84343	1.349e-06
3.8611	-8.17625e-07
3.86152	-8.68973e-07
3.90361	-5.47213e-06
3.90361	-5.47097e-06
3.90511	-4.57111e-06
3.92085	-3.10892e-06
3.93083	-2.18209e-06
3.95548	1.07356e-07
3.97907	2.29762e-06
3.98338	2.69818e-06
3.98945	3.26164e-06
4.00688	1.74961e-06
4.01672	1.95141e-06
4.03777	2.38325e-06
4.04066	2.44237e-06
4.04208	1.10423e-06
4.07111	-4.85168e-07
4.08472	1.99849e-06
4.08538	1.97013e-06
4.09434	1.58576e-06
4.09526	1.5462e-06
4.10525	1.11812e-06
4.12483	6.36485e-07
4.13588	-8.90688e-07
4.14239	-1.78918e-06
4.14386	-1.9927e-06
4.15863	-4.03388e-06
4.17266	-5.97183e-06
4.17631	-6.47627e-06
4.17656	-6.51149e-06
4.18561	6.42841e-07
4.208	6.59002e-07
4.21871	6.66729e-07
4.22467	6.71027e-07
4.2338	6.77622e-07
4.25428	2.23907e-06
4.26764	2.77375e-06
4.284	2.16384e-06
4.29333	3.97342e-06
4.29579	3.81541e-06
4.30092	3.48617e-06
4.32204	2.12919e-06
4.32305	-2.18523e-06
4.32404	-2.13899e-06
4.34287	-1.25814e-06
4.35523	-6.80089e-07
4.36401	-2.69648e-07
4.38407	-2.25018e-06
4.41605	-3.31098e-06
4.4182	-3.3821e-06
4.42519	-3.61388e-06
4.42708	-3.67668e-06
4.43534	-3.95073e-06
4.44171	-4.16171e-06
4.44728	-4.3465e-06
4.45779	-4.69518e-06
4.48681	-6.63465e-06
4.5	-7.20589e-06

## Sheet: D0.8mm
% Model	tubing device_D0.8mm.mph
% Version	COMSOL 6.0.0.405
% Date	Jun 14 2022, 05:34
% Dimension	1
% Nodes	568
% Expressions	1
% Description	Line graph
% z-coordinate (mm)	Electric field (kV/cm)	z component
-4.5	7.08236e-11
-4.49906	1.07058e-10
-4.47629	9.87837e-10
-4.46276	1.51147e-09
-4.45308	1.88585e-09
-4.44476	2.43003e-09
-4.44045	2.60473e-09
-4.43711	2.73953e-09
-4.42563	3.33859e-09
-4.41429	3.84657e-09
-4.41203	3.9319e-09
-4.38956	4.77777e-09
-4.37525	5.31635e-09
-4.37489	5.64498e-09
-4.37473	5.65438e-09
-4.37454	5.66543e-09
-4.36245	6.36338e-09
-4.34432	7.41061e-09
-4.34195	5.51219e-09
-4.34115	5.61102e-09
-4.33476	6.40304e-09
-4.32033	8.19066e-09
-4.31183	9.24395e-09
-4.29401	1.14515e-08
-4.29049	1.18888e-08
-4.27304	1.40508e-08
-4.24761	1.72022e-08
-4.24413	1.76326e-08
-4.23903	1.82655e-08
-4.23667	1.85569e-08
-4.21463	2.28645e-08
-4.18789	2.79973e-08
-4.16598	3.27522e-08
-4.16092	3.38493e-08
-4.15689	3.39986e-08
-4.15684	3.40145e-08
-4.13296	4.0451e-08
-4.11934	4.41223e-08
-4.10959	4.67511e-08
-4.083	5.39218e-08
-4.069	5.76965e-08
-4.06229	5.95046e-08
-4.05661	6.10358e-08
-4.05551	7.22448e-08
-4.01397	6.40849e-08
-3.9935	9.19411e-08
-3.97644	1.15153e-07
-3.94432	1.58865e-07
-3.94147	1.62734e-07
-3.93423	1.72594e-07
-3.89109	2.31303e-07
-3.85626	2.78686e-07
-3.85585	3.24577e-07
-3.8552	3.25729e-07
-3.85516	3.25768e-07
-3.85508	3.25862e-07
-3.85443	3.26577e-07
-3.85383	3.27243e-07
-3.81066	3.75134e-07
-3.79839	5.32914e-07
-3.76346	6.58176e-07
-3.75832	6.76596e-07
-3.75197	6.28735e-07
-3.74954	6.44792e-07
-3.74268	6.90214e-07
-3.70121	9.64469e-07
-3.68539	1.06913e-06
-3.66989	1.17167e-06
-3.64739	1.32047e-06
-3.64573	1.33148e-06
-3.64416	1.34187e-06
-3.59859	1.64329e-06
-3.59026	1.69837e-06
-3.59024	1.58443e-06
-3.59024	1.33152e-06
-3.58937	1.36025e-06
-3.54431	2.85452e-06
-3.54109	2.9614e-06
-3.54077	2.97188e-06
-3.53738	3.08433e-06
-3.53665	3.10871e-06
-3.51882	3.70006e-06
-3.49194	4.59151e-06
-3.49131	4.61224e-06
-3.47502	5.15243e-06
-3.45243	6.5845e-06
-3.45026	6.38643e-06
-3.43411	6.85563e-06
-3.4208	7.67994e-06
-3.41775	7.89617e-06
-3.40393	8.59899e-06
-3.39948	8.82661e-06
-3.38547	9.54441e-06
-3.37183	1.02428e-05
-3.36558	1.05624e-05
-3.36431	1.06276e-05
-3.35501	1.11038e-05
-3.3488	1.14218e-05
-3.34282	1.17281e-05
-3.32848	1.24621e-05
-3.32724	1.36041e-05
-3.32643	1.37024e-05
-3.31786	1.47458e-05
-3.28757	1.95156e-05
-3.2867	1.96522e-05
-3.28573	1.98031e-05
-3.25933	2.47615e-05
-3.24192	2.71115e-05
-3.23939	2.74531e-05
-3.22087	2.99533e-05
-3.21782	3.03643e-05
-3.19722	3.31459e-05
-3.19654	3.32374e-05
-3.1842	3.49032e-05
-3.15936	4.23611e-05
-3.14979	4.87265e-05
-3.14112	5.44923e-05
-3.1303	6.16867e-05
-3.12068	6.80888e-05
-3.08973	8.8666e-05
-3.07641	9.75272e-05
-3.0358	0.000124534
-3.033	0.000126394
-3.02815	0.000131078
-3.02282	0.000133295
-3.02084	0.000137256
-3.01834	0.000141321
-3.01419	4.99692e-05
-2.94876	0.00022864
-2.93806	0.000258485
-2.93743	0.00026013
-2.92471	0.000293433
-2.92437	0.000294334
-2.85127	0.000485699
-2.84554	0.00050068
-2.83233	0.000535259
-2.83049	0.000540081
-2.76447	0.000712913
-2.75607	0.000996033
-2.75408	0.000818486
-2.71739	0.00128712
-2.71393	0.00134042
-2.71197	0.00136112
-2.70339	0.00145164
-2.70255	0.00146053
-2.6996	0.00149161
-2.69856	0.00150262
-2.65382	0.00197456
-2.65277	0.00198566
-2.63379	0.0021859
-2.63134	0.00221173
-2.60425	0.00334127
-2.60163	0.00340008
-2.57205	0.00391869
-2.56844	0.00400252
-2.5572	0.00404252
-2.54304	0.00442771
-2.53069	0.00476358
-2.52464	0.00492804
-2.51414	0.00521362
-2.51123	0.00529288
-2.5082	0.00537517
-2.50758	0.005392
-2.50713	0.00540426
-2.50305	0.00551532
-2.477	0.00622372
-2.47089	0.00501514
-2.4671	0.0054506
-2.41829	0.0110529
-2.41063	0.011932
-2.40888	0.0121331
-2.40331	0.0127728
-2.40109	0.0130269
-2.3999	0.0131638
-2.34854	0.0190582
-2.34686	0.019251
-2.34066	0.0199631
-2.29129	0.0256302
-2.28524	0.0247223
-2.28505	0.0247346
-2.28504	0.024735
-2.28498	0.0325029
-2.28084	0.012004
-2.2412	0.035013
-2.20588	0.0555164
-2.2034	0.056952
-2.20329	0.0570172
-2.20095	0.0583757
-2.15091	0.0869759
-2.12293	0.102733
-2.12147	0.103555
-2.12102	0.103811
-2.1199	0.104441
-2.11192	0.108938
-2.04244	0.168884
-2.04131	0.185129
-2.03737	0.189555
-2.03692	0.18976
-2.03636	0.0148904
-2.02789	0.0773209
-1.95262	0.34088
-1.95193	0.343299
-1.93374	0.406965
-1.92206	0.447094
-1.92206	0.447095
-1.86632	0.635203
-1.86376	0.643867
-1.80503	0.84207
-1.80117	0.855091
-1.78072	0.92411
-1.76946	1.24614
-1.72829	1.45222
-1.72021	1.69082
-1.7196	1.69649
-1.71791	1.71225
-1.71676	1.72298
-1.71633	1.30147
-1.69978	1.61066
-1.69801	1.64369
-1.68588	1.8816
-1.65151	2.46156
-1.59468	3.42056
-1.58834	3.52741
-1.58661	3.55669
-1.5848	3.55734
-1.57909	3.65095
-1.57179	3.77085
-1.54981	4.13149
-1.50653	4.8417
-1.5	4.94878
-1.4804	5.33254
-1.47501	5.41045
-1.47283	5.44194
-1.47166	5.45883
-1.46465	5.61497
-1.45558	5.7372
-1.42812	6.10714
-1.39613	6.53808
-1.38533	6.68357
-1.38378	6.65767
-1.3822	6.81219
-1.34193	7.06336
-1.31287	7.2446
-1.30618	7.28634
-1.30589	7.2881
-1.29816	7.33633
-1.25305	7.61769
-1.23993	7.69953
-1.233	7.61255
-1.21982	7.69149
-1.21702	7.69596
-1.21062	7.70615
-1.2009	7.72165
-1.19938	7.72408
-1.13183	7.88313
-1.10557	7.89243
-1.10417	7.89293
-1.09634	7.89571
-1.03617	7.91704
-1.01126	7.92587
-0.995952	7.9313
-0.970601	7.94028
-0.940517	7.95095
-0.844861	7.99299
-0.711036	7.97127
-0.710606	7.97127
-0.710359	7.97128
-0.67242	7.97194
-0.577211	7.9736
-0.576351	7.97362
-0.575858	7.97362
-0.530015	7.97442
-0.443387	7.97452
-0.442851	7.97459
-0.442628	7.97459
-0.442572	7.97449
-0.442093	7.97449
-0.441605	7.97451
-0.441131	7.97448
-0.441056	7.97448
-0.322474	7.97453
-0.321766	7.97454
-0.320974	7.97454
-0.32089	7.97454
-0.202074	7.97461
-0.201313	7.97461
-0.200811	7.97461
-0.200723	7.97461
-0.0816735	7.97464
-0.0811794	7.97464
-0.0811055	7.97464
-0.0808534	7.97464
0.00646253	7.97464
0.0383534	7.97463
0.0386782	7.97463
0.0387618	7.97463
0.0395252	7.97463
0.158553	7.97461
0.15884	7.97461
0.159236	7.97461
0.159904	7.97461
0.278753	7.97461
0.278994	7.97461
0.279226	7.97461
0.279621	7.9746
0.28003	7.9746
0.280209	7.97446
0.280266	7.97446
0.280695	7.97456
0.396843	7.97442
0.411628	7.97435
0.412041	7.97435
0.412734	7.97434
0.53355	7.97377
0.54423	7.97372
0.54445	7.97372
0.544773	7.97372
0.660008	7.97317
0.676795	7.97309
0.676808	7.97278
0.676809	7.97232
0.676824	7.97232
0.676838	7.97276
0.67684	7.97276
0.676852	7.98048
0.677298	7.98008
0.677861	7.98001
0.791053	7.96739
0.793116	7.96716
0.799456	7.96645
0.820886	7.96406
0.90529	7.95465
0.909377	7.95419
0.922081	7.95278
0.946999	7.95
1.01953	7.94191
1.0279	7.93502
1.03203	7.93493
1.03965	7.89372
1.04295	7.89436
1.04446	8.00074
1.04664	7.99649
1.12205	7.84891
1.15166	7.79096
1.17375	7.74774
1.17888	7.7377
1.21672	7.66365
1.26048	7.57802
1.27951	7.54078
1.30303	7.49475
1.31138	7.4784
1.34179	7.12073
1.34597	7.10519
1.35516	6.78836
1.3709	6.59989
1.37242	6.58172
1.37366	6.56684
1.37467	6.55477
1.37601	6.78962
1.37956	6.73269
1.3847	6.65001
1.39462	6.49075
1.43826	5.9251
1.44116	5.88398
1.44637	5.80964
1.44798	5.7895
1.45049	5.75805
1.45058	5.75686
1.45064	5.75606
1.46543	5.57079
1.49613	5.18613
1.5	4.96378
1.50539	4.87382
1.51818	4.66039
1.54923	4.14246
1.55064	4.11889
1.56442	3.88908
1.57481	3.71562
1.5789	3.6474
1.59542	3.37181
1.59677	3.3758
1.63821	2.73957
1.64531	2.61287
1.67111	2.15287
1.67138	2.14817
1.67339	2.11222
1.71271	1.6463
1.72392	1.5528
1.73592	1.4528
1.74761	1.35524
1.75447	1.2981
1.75704	1.27663
1.77097	0.960691
1.81978	0.788236
1.82332	0.801472
1.82651	0.787909
1.83599	0.747668
1.84154	0.724129
1.84425	0.712607
1.8456	0.706871
1.85395	0.671436
1.87623	0.576846
1.8821	0.551939
1.93634	0.321718
1.94238	0.378233
1.98951	0.239896
2.00912	0.186564
2.01297	0.190428
2.02015	0.18668
2.02148	0.188663
2.05682	0.164023
2.10296	0.106546
2.11655	0.0996877
2.13371	0.0910281
2.17216	0.0716303
2.19522	0.0599916
2.20868	0.0532037
2.2106	0.0522325
2.28749	0.0134369
2.28749	0.0134368
2.28749	0.0306601
2.28749	0.0232481
2.28749	0.0218531
2.38963	0.0145281
2.3905	0.0144657
2.39555	0.0141036
2.40708	0.0132765
2.49176	0.00720309
2.4935	0.00707835
2.5036	0.00635408
2.51772	0.00534169
2.5939	0.00321802
2.59548	0.00340669
2.60124	0.00330459
2.60599	0.00277229
2.60894	0.00273788
2.61169	0.00270568
2.66241	0.00210098
2.68909	0.00174238
2.69017	0.00172783
2.69416	0.0016742
2.72774	0.00122297
2.74542	0.00098534
2.7747	0.00059184
2.78038	0.000515486
2.79307	0.000344956
2.7963	0.000636447
2.80595	0.000610308
2.8544	0.000479174
2.85858	0.000419776
2.91458	0.000275345
2.92029	0.000260618
2.92415	0.000250676
2.92492	0.000278184
2.92823	0.00026912
2.93222	0.0002582
2.94988	0.000209833
2.95326	0.00020058
2.9556	0.000194161
2.9744	0.00014269
2.98273	0.000119875
2.98589	0.000205701
2.99672	0.000195737
3.00857	0.00017326
3.01129	0.000168099
3.01558	0.00015997
3.03002	0.000132578
3.03594	0.000121365
3.04468	0.000104797
3.04829	9.7951e-05
3.07294	5.12093e-05
3.08647	2.55495e-05
3.11432	3.74804e-05
3.11669	0.00018744
3.11833	0.000185613
3.13427	0.00017859
3.13849	2.52174e-05
3.15364	1.9616e-05
3.19613	3.14719e-05
3.19651	3.14674e-05
3.20424	3.13753e-05
3.21549	3.12413e-05
3.22147	3.11701e-05
3.26682	3.06297e-05
3.2754	3.05276e-05
3.27804	3.04961e-05
3.2876	3.03822e-05
3.2893	3.03619e-05
3.31625	3.00409e-05
3.3305	3.81367e-05
3.35026	3.877e-05
3.35157	1.53881e-05
3.3523	1.11827e-05
3.35616	1.05237e-05
3.35805	-9.15864e-06
3.35975	-8.91049e-06
3.36343	3.72122e-05
3.3802	2.6965e-05
3.4146	2.40978e-05
3.44779	2.13317e-05
3.44883	2.12448e-05
3.47253	1.92693e-05
3.51067	1.60902e-05
3.51789	1.54885e-05
3.53046	1.44409e-05
3.544	-9.72675e-06
3.54635	-1.0242e-05
3.54666	-1.03101e-05
3.54804	-1.06127e-05
3.59187	-2.02183e-05
3.6163	-2.55718e-05
3.6224	-2.69082e-05
3.63088	-2.87655e-05
3.65328	-3.36753e-05
3.67882	-4.62624e-05
3.69086	-5.32702e-05
3.69503	-8.26637e-05
3.70159	-4.47558e-05
3.71197	-3.73276e-05
3.71487	6.19046e-05
3.72317	5.84345e-05
3.73029	5.60107e-05
3.78877	2.54452e-05
3.80518	1.56534e-05
3.81484	9.88594e-06
3.81765	8.21225e-06
3.89059	-3.53146e-05
3.89878	-4.02021e-05
3.90419	-4.3436e-05
3.905	-4.39188e-05
3.99205	-9.58674e-05
3.99217	-9.1242e-05
3.99219	-9.28048e-05
3.99236	-9.29069e-05
3.99237	-7.94058e-06
3.99237	-9.2868e-06
3.99238	-9.28535e-06
3.99238	-1.69006e-05
3.9924	5.15036e-05
3.99244	5.1501e-05
3.99254	7.37225e-05
4.06603	5.18939e-05
4.07787	4.83776e-05
4.10716	3.96752e-05
4.12431	3.45835e-05
4.13968	3.00174e-05
4.16333	2.29919e-05
4.17622	1.91644e-05
4.19791	1.2721e-05
4.21333	8.14082e-06
4.21707	2.44295e-05
4.2265	2.65729e-05
4.2301	2.73926e-05
4.26335	5.47444e-05
4.26505	5.50065e-05
4.26772	-6.96633e-05
4.27637	-4.29458e-05
4.29669	-3.96509e-05
4.35642	-2.9969e-05
4.37365	-2.71748e-05
4.39552	-2.36303e-05
4.40865	-2.15015e-05
4.41152	6.13982e-07
4.4154	2.52566e-06
4.41891	4.26021e-06
4.42922	9.34146e-06
4.49256	4.05748e-05
4.5	4.4241e-05

## Sheet: D1.6mm
% Model	tubing device_D1.6mm.mph
% Version	COMSOL 6.0.0.405
% Date	Jun 14 2022, 05:36
% Dimension	1
% Nodes	420
% Expressions	1
% Description	Line graph
% z-coordinate (mm)	Electric field (kV/cm)	z component
-4.5	-3.40605e-05
-4.49317	-2.26062e-05
-4.48113	-2.43976e-06
-4.4527	4.52183e-05
-4.44583	5.67279e-05
-4.41871	0.000102174
-4.41331	0.000111234
-4.39379	0.000143942
-4.38562	0.000157629
-4.36216	0.000207115
-4.34692	0.000230224
-4.30219	0.000298056
-4.28056	0.000330861
-4.27656	0.000351473
-4.2611	0.000372504
-4.23087	0.000413661
-4.22064	0.000427584
-4.21449	0.000435958
-4.19824	0.000458063
-4.17543	0.000489114
-4.16737	0.000500089
-4.1537	0.000518692
-4.13429	0.00066784
-4.11977	0.000710635
-4.10598	0.00075131
-4.09694	0.000777951
-4.07911	0.000830514
-4.06536	0.00087105
-4.02607	0.000986909
-4.02494	0.00107286
-3.99175	0.00117187
-3.9782	0.000829292
-3.97065	0.000900925
-3.92573	0.00132697
-3.89889	0.0015815
-3.85714	0.00197749
-3.81679	0.00236016
-3.80828	0.00244093
-3.80603	0.0024622
-3.79838	0.0025348
-3.79663	0.00255139
-3.77318	0.00277375
-3.71318	0.00334291
-3.62554	0.00417409
-3.62261	0.00420185
-3.6217	0.00534267
-3.62119	0.00465061
-3.62053	0.0046612
-3.61916	-0.000371421
-3.58763	0.00144894
-3.56186	0.00275232
-3.46928	0.00743518
-3.46915	0.00744133
-3.46376	0.00771395
-3.46372	0.00771618
-3.46022	0.00789327
-3.34734	0.0135663
-3.31869	0.0149993
-3.30615	0.0156263
-3.30393	0.0157372
-3.19198	0.0213362
-3.16821	0.0225247
-3.14857	0.0235069
-3.14409	0.0237312
-3.03864	0.0290048
-3.01774	0.0355153
-3.01422	0.0412851
-3.00067	0.0424958
-2.99609	0.0468761
-2.96704	0.0258717
-2.94139	0.0359748
-2.8913	0.0566366
-2.89012	0.0570547
-2.87584	0.0621153
-2.85872	0.0681779
-2.77302	0.0985288
-2.77164	0.0990189
-2.76003	0.10313
-2.73455	0.112155
-2.71267	0.119902
-2.65315	0.140983
-2.65289	0.141077
-2.64422	0.144144
-2.56663	0.171627
-2.53466	0.224384
-2.53359	0.224789
-2.529	0.226513
-2.44117	0.324715
-2.44031	0.325568
-2.43713	0.328709
-2.41992	0.17142
-2.41529	0.183882
-2.39976	0.254387
-2.32339	0.434235
-2.31654	0.450368
-2.2963	0.498039
-2.24698	0.614184
-2.20952	0.702396
-2.16711	0.802271
-2.14886	0.845256
-2.09991	0.960009
-2.09511	0.970157
-2.09305	0.974502
-2.00493	1.16083
-1.98129	1.21083
-1.96667	1.24174
-1.96286	1.51701
-1.8991	1.67075
-1.88767	1.75796
-1.88595	1.77106
-1.88532	1.77589
-1.87221	1.87582
-1.83962	2.12433
-1.80088	2.4197
-1.79981	2.42786
-1.7845	2.54463
-1.78013	2.5779
-1.77395	2.67761
-1.75985	2.77367
-1.73625	2.93454
-1.70912	3.08652
-1.69854	3.15604
-1.67156	3.33334
-1.66848	3.35358
-1.63503	3.64259
-1.60339	3.9689
-1.59845	3.94688
-1.59382	3.99019
-1.57804	4.13785
-1.57084	4.2052
-1.56479	4.2618
-1.56255	4.2828
-1.56163	4.29142
-1.55743	4.32261
-1.5501	4.38591
-1.53127	4.54858
-1.52549	4.59856
-1.52165	4.63174
-1.50246	4.79754
-1.5	4.8814
-1.49645	4.90534
-1.4935	4.9253
-1.46696	5.10444
-1.44971	5.22094
-1.4484	5.22974
-1.43858	5.29602
-1.42018	5.42024
-1.41397	5.46218
-1.40168	5.54517
-1.37982	5.69274
-1.37717	5.71064
-1.37361	5.7347
-1.33963	5.83091
-1.33139	5.88737
-1.30119	6.0941
-1.26987	6.30851
-1.2502	6.44316
-1.24373	6.48748
-1.23541	6.54446
-1.22691	6.55203
-1.20546	6.61921
-1.15843	6.76648
-1.13585	6.83721
-1.12917	6.85811
-1.12904	6.85853
-1.05587	7.14977
-1.05561	7.15042
-1.03985	7.18903
-0.98613	7.32064
-0.956663	7.39283
-0.953716	7.40005
-0.946841	7.41624
-0.908415	7.43295
-0.903552	7.43507
-0.844219	7.46088
-0.826683	7.4685
-0.818358	7.47213
-0.788476	7.48512
-0.726743	7.51197
-0.706524	7.52077
-0.689989	7.52796
-0.659416	7.54126
-0.64116	7.5492
-0.586366	7.57303
-0.472591	7.62252
-0.472444	7.62259
-0.471385	7.64134
-0.466563	7.60454
-0.46394	7.6046
-0.461404	7.60678
-0.384024	7.61367
-0.36743	7.61515
-0.364184	7.61543
-0.273635	7.62349
-0.271779	7.62366
-0.269135	7.62389
-0.266539	7.62413
-0.265799	7.62419
-0.265209	7.62424
-0.264627	7.6243
-0.217437	7.6285
-0.17084	7.63264
-0.166234	7.63305
-0.0772328	7.64097
-0.0770311	7.64099
-0.0725455	7.64139
-0.0699696	7.63528
-0.0690857	7.63527
-0.0644314	7.63524
-0.0628529	7.63522
-0.0617123	7.64352
-0.0614226	7.6435
0.0297485	7.63718
0.0648211	7.63462
0.0657173	7.63457
0.0674171	7.63446
0.186516	7.62727
0.190826	7.62701
0.196615	7.62666
0.206025	7.62609
0.2079	7.62598
0.208966	7.62592
0.210063	7.62585
0.216846	7.62544
0.328409	7.6187
0.335496	7.61828
0.350515	7.61737
0.436251	7.61219
0.443738	7.61215
0.461897	7.59314
0.47504	7.59273
0.481891	7.59364
0.497807	7.71013
0.52607	7.68127
0.590149	7.60876
0.638913	7.56545
0.657247	7.54917
0.674176	7.53414
0.763074	7.45659
0.800145	7.42715
0.806536	7.42208
0.869003	7.37248
0.880049	7.36371
0.953244	7.3056
0.986028	7.27957
1.038	7.23831
1.10053	7.18866
1.10634	6.91163
1.15106	6.83541
1.17392	6.79644
1.17976	6.74878
1.18389	6.82835
1.20591	6.64691
1.21545	6.58207
1.23622	6.44099
1.26034	6.27719
1.26892	6.21894
1.27031	6.20946
1.28693	6.09659
1.34034	5.87813
1.35254	5.8003
1.35458	5.78729
1.37052	5.68556
1.42017	5.36879
1.43063	5.30206
1.43299	5.28701
1.45411	5.15222
1.5	4.85945
1.50888	4.7522
1.51088	4.7342
1.52447	4.61233
1.55516	4.33698
1.56019	4.29193
1.58741	4.04973
1.60252	3.95157
1.61913	3.80507
1.62019	3.79567
1.62188	3.78082
1.64748	3.55489
1.65561	3.48318
1.67794	3.28621
1.68545	3.21993
1.68763	3.20065
1.68882	3.1902
1.69278	3.15522
1.7087	3.01478
1.73574	2.57802
1.76749	2.43446
1.80002	2.28734
1.82886	2.15694
1.84044	2.10458
1.89991	1.84217
1.91406	1.77283
1.92226	1.73264
1.92402	1.72398
1.94284	1.63178
1.95143	1.58966
1.95922	1.5515
1.96683	1.51419
2.04222	1.14468
2.07071	1.00503
2.09033	0.908876
2.13265	0.627999
2.14078	0.953252
2.14291	0.947797
2.14595	0.940052
2.17847	0.746946
2.18895	0.731594
2.24164	0.533318
2.2625	0.523212
2.26631	0.518551
2.32795	0.443132
2.33041	0.440122
2.38382	0.374781
2.40065	0.354179
2.40977	0.343022
2.47149	0.267504
2.47513	0.263058
2.50513	0.226351
2.55323	0.167493
2.59073	0.121611
2.6223	0.0829841
2.62644	0.0779201
2.64612	0.150809
2.67589	0.136882
2.69962	0.116864
2.73295	0.109114
2.74507	0.0944811
2.74593	0.0942694
2.75381	0.0923215
2.76827	0.0887503
2.77689	0.0866217
2.83161	0.0731049
2.83352	0.0726349
2.84007	0.0710169
2.84122	0.0707319
2.84364	0.0701339
2.85484	0.0673692
2.87016	0.0649596
2.90975	0.0527071
2.92759	0.0471879
2.94359	0.0422362
2.9589	0.0374954
2.98172	0.0395658
3.0162	0.0366178
3.02317	0.0360216
3.03292	0.0350744
3.05876	0.0327572
3.09186	0.0297887
3.09534	0.029477
3.10458	0.0227005
3.12319	0.0218505
3.12408	0.0218095
3.12452	0.0217894
3.19672	0.0184905
3.19983	0.0183484
3.23541	0.0167228
3.28706	0.0143632
3.28728	0.0143529
3.28886	0.0142806
3.29031	0.0142146
3.34674	0.0116361
3.34751	0.011601
3.381	0.0100707
3.45609	0.00849974
3.45612	0.00849839
3.45762	0.00843356
3.46736	0.0086506
3.47311	0.00851797
3.47475	0.00685043
3.49116	0.00613899
3.53714	0.00555807
3.57363	0.00509718
3.60119	0.00474899
3.61934	0.00451972
3.64807	0.00415683
3.68925	0.00363661
3.73316	0.00308194
3.74753	0.00290044
3.76499	0.0026799
3.80487	0.00217603
3.86513	0.0014149
3.87571	0.00128117
3.88565	0.00115559
3.9205	0.000715456
3.92546	0.00138876
3.94267	0.00139694
3.98958	0.0010285
4.02483	0.000937536
4.03244	0.000917885
4.06514	0.000833499
4.06725	0.000828077
4.08139	0.000791573
4.10863	0.000725707
4.11615	0.000705154
4.12178	0.000689771
4.14299	0.000631816
4.15132	0.000609046
4.17808	0.000535929
4.20425	0.000464422
4.21831	0.000425996
4.22414	0.00041006
4.23683	0.000375385
4.24811	0.000344562
4.29234	0.000223691
4.32073	0.000224045
4.33494	0.00020581
4.34144	0.00019747
4.35401	0.000175321
4.35836	0.000169497
4.37783	0.000143393
4.39633	0.000118594
4.40588	0.000105792
4.40922	0.000101312
4.41445	9.43045e-05
4.44817	4.91126e-05
4.44911	4.78442e-05
4.48447	4.4268e-07
4.48848	-4.92651e-06
4.5	-2.03685e-05
