# Supplementary material for: M-TUBE enables large-volume bacterial gene delivery using a high-throughput microfluidic electroporation platform
Source: PLoS Biol. 2022 Sep 6;20(9):e3001727. doi: 10.1371/journal.pbio.3001727 (PMC9481174; doi:10.1371/journal.pbio.3001727)
Supplement: S2 Data — (XLSX) [file pbio.3001727.s002.xlsx]

## Sheet: Figure 1G
			M-TUBE device					Cuvette
			1st	2nd	3rd	Avg	STd	1st	2nd	3rd	Avg	STd
		148 mm/s	2.54e+09	3390000000	2105000000	2.67833e+09	6.53574e+08
		296 mm/s	1780000000	2295000000	1700000000	1925000000	3.22916e+08
		592 mm/s	935000000	2.265e+09	865000000	1.355e+09	7.8886e+08
		888 mm/s	775000000	5.6e+08	755000000	6.96667e+08	1.18779e+08
		1184 mm/s	400000000	1180000000	5.6e+08	7.13333e+08	4.11987e+08
		1480 mm/s	370000000	745000000	845000000	6.53333e+08	2.50416e+08
		1776 mm/s	265000000	2.55e+08	160000000	2.26667e+08	5.79511e+07
		2072 mm/s	160000000	3.8e+08	125000000	2.21667e+08	1.38233e+08
		2368 mm/s	205000000	9.5e+07	9.5e+07	1.31667e+08	6.35085e+07
		2664 mm/s	75000000	235000000	25000000	1.11667e+08	1.09697e+08
		Cuvette 8.33 kVcm						13000000	6100000	3700000	7600000	4.82804e+06
		Cuvette 10.0 kV/cm						80000000	32000000	40000000	5.06667e+07	2.57164e+07
		Cuvette 12.5 kV/cm						360000000	2.8e+08	40000000	2.26667e+08	1.66533e+08
		Cuvette 15.0 kV/cm						2200000000	940000000	100000000	1080000000	1.05698e+09

## Sheet: Figure 2A_NEB10beta
			M-TUBE ± 1.75 kV					M-TUBE ± 2.00 kV					M-TUBE ± 2.25 kV					M-TUBE ± 2.50 kV					Cuvettes
			1st	2nd	3rd	Avg	STd	1st	2nd	3rd	Avg	STd	1st	2nd	3rd	Avg	STd	1st	2nd	3rd	Avg	STd	1st	2nd	3rd	Avg	STd
		148 mm/s	950000000	945000000	740000000	8.78333e+08	1.19826e+08	815000000	1160000000	850000000	9.41667e+08	1.8989e+08	2930000000	2770000000	2395000000	2.69833e+09	2.74606e+08	2.215e+09	2450000000	2250000000	2305000000	1.26787e+08
		296 mm/s	420000000	200000000	135000000	2.51667e+08	1.4936e+08	540000000	630000000	3.3e+08	500000000	1.53948e+08	1720000000	2255000000	1770000000	1915000000	2.95508e+08	2270000000	1655000000	2110000000	2.01167e+09	3.19074e+08
		592 mm/s	160000000	270000000	7e+07	1.66667e+08	1.00167e+08	205000000	39500000	200000000	1.48167e+08	9.41413e+07	865000000	1255000000	780000000	9.66667e+08	2.53295e+08	895000000	1205000000	540000000	880000000	3.32754e+08
		888 mm/s	130000000	110000000	7e+07	1.03333e+08	3.05505e+07	195000000	180000000	7e+07	1.48333e+08	6.8252e+07	680000000	555000000	440000000	5.58333e+08	1.20035e+08	395000000	565000000	5.1e+08	490000000	8.67468e+07
		1184 mm/s	30000000	3.05e+07	11500000	24000000	1.08282e+07	40000000	6.35e+07	42000000	48500000	1.30288e+07	420000000	155000000	550000000	375000000	2.01308e+08	205000000	315000000	1.4e+08	220000000	8.8459e+07
		Cuvette 8.33 kVcm																					20000000	17000000	20000000	19000000	1.73205e+06
		Cuvette 10.0 kV/cm																					160000000	240000000	48000000	1.49333e+08	9.64434e+07
		Cuvette 12.5 kV/cm																					1.32e+09	320000000	3.8e+08	6.73333e+08	5.60833e+08
		Cuvette 15.0 kV/cm																					2100000000	1.94e+09	1.02e+09	1.68667e+09	5.82866e+08

## Sheet: Figure 2A_MG 1655
			M-TUBE ± 1.75 kV					M-TUBE ± 2.00 kV					M-TUBE ± 2.25 kV					M-TUBE ± 2.50 kV					Cuvettes
			1st	2nd	3rd	Avg	STd	1st	2nd	3rd	Avg	STd	1st	2nd	3rd	Avg	STd	1st	2nd	3rd	Avg	STd	1st	2nd	3rd	Avg	STd
		148 mm/s	480000	240000	160000	293333	166533	400000	420000	90000	303333	185023	1.07e+06	2.215e+06	1.095e+06	1.46e+06	653969	825000	2185000	900000	1.30333e+06	764466
		296 mm/s	210000	80000	65000	118333	79739.2	210000	165000	60000	145000	76974	820000	1075000	680000	858333	200271	265000	1065000	230000	520000	472308
		592 mm/s	25000	70000	225000	106667	104921	45000	25000	5000	25000	20000	505000	395000	330000	410000	88459	305000	315000	75000	231667	135769
		888 mm/s	20000	30000	5000	18333.3	12583.1	10000	55000	15000	26666.7	24664.4	435000	250000	150000	278333	144597	270000	210000	60000	180000	108167
		1184 mm/s	5000	40000	45000	30000	21794.5	30000	25000	5000	20000	13228.8	210000	155000	90000	151667	60069.4	130000	105000	40000	91666.7	46457.9
		Cuvette 8.33 kVcm																					TFTC	TFTC	TFTC	#DIV/0!	#DIV/0!
		Cuvette 10.0 kV/cm																					TFTC	TFTC	TFTC	#DIV/0!	#DIV/0!
		Cuvette 12.5 kV/cm																					720000	260000	120000	366667	313900
		Cuvette 15.0 kV/cm																					1480000	700000	840000	1.00667e+06	415853
															TFTC: too few to count

## Sheet: Figure 2A_Nissle 1917
			M-TUBE ± 1.75 kV					M-TUBE ± 2.00 kV					M-TUBE ± 2.25 kV					M-TUBE ± 2.50 kV					Cuvettes
			1st	2nd	3rd	Avg	STd	1st	2nd	3rd	Avg	STd	1st	2nd	3rd	Avg	STd	1st	2nd	3rd	Avg	STd	1st	2nd	3rd	Avg	STd
		148 mm/s	250	750	250	416.667	288.675	500	750	750	666.667	144.338	750	1250	750	916.667	288.675	250	750	1500	833.333	629.153
		296 mm/s	500	250	0	250	250	250	250	0	166.667	144.338	500	3000	1500	1666.67	1258.31	0	3000	1000	1333.33	1527.53
		592 mm/s	0	250	0	83.3333	144.338	250	0	500	250	250	500	750	750	666.667	144.338	0	250	500	250	250
		888 mm/s	250	0	250	166.667	144.338	0	250	500	250	250	1500	500	250	750	661.438	500	2000	500	1000	866.025
		1184 mm/s	0	0	250	83.3333	144.338	250	250	0	166.667	144.338	0	1500	250	583.333	803.638	250	1000	500	583.333	381.881
		Cuvette 8.33 kVcm																					0	750	0	250	433.013
		Cuvette 10.0 kV/cm																					0	0	1000	333.333	577.35
		Cuvette 12.5 kV/cm																					0	0	1000	333.333	577.35
		Cuvette 15.0 kV/cm																					0	1000	0	333.333	577.35

## Sheet: Figure 2C
			D500um_L3.0mm					Cuvettes
			1st	2nd	3rd	Avg	STd	1st	2nd	3rd	Avg	STd
		continuous 11 mL	1359000000	916000000	630000000	9.68333e+08	3.67307e+08
		Device #1	2230000000	2330000000	1090000000	1.88333e+09	6.88864e+08
		Device #2	1720000000	2245000000	1290000000	1.75167e+09	4.78287e+08
		Device #3	2120000000	1525000000	1500000000	1715000000	3.50963e+08
		Device #4	2405000000	2230000000	1.47e+09	2035000000	4.97066e+08
		Device #5	1.52e+09	1485000000	1330000000	1445000000	1.01119e+08
		Device #6	1670000000	1400000000	985000000	1.35167e+09	3.45048e+08
		Device #7	1835000000	1360000000	855000000	1350000000	4.90077e+08
		Device #8	1510000000	9.7e+08	1065000000	1.18167e+09	2.88285e+08
		Device #9	1.57e+09	1.42e+09	435000000	1.14167e+09	6.1657e+08
		Device #10	1.02e+09	600000000	5.85e+08	7.35e+08	2.46931e+08
		Cuvette 8.33 kVcm						20000000	40000000	7500000	22500000	1.63936e+07
		Cuvette 10.0 kV/cm						1.4e+08	340000000	40000000	1.73333e+08	1.52753e+08
		Cuvette 12.5 kV/cm						1060000000	840000000	360000000	7.53333e+08	3.57957e+08
		Cuvette 15.0 kV/cm						1400000000	1540000000	780000000	1240000000	4.04475e+08

## Sheet: Figure 2D
			M-TUBE_D0.5mm					M-TUBE_D0.8mm					Cuvette
			1st	2nd	3rd	Avg	STd	1st	2nd	3rd	Avg	STd	1st	2nd	3rd	Avg	STd
		148 mm/s	0	1790000000	1525000000	1105000000	9.66087e+08	1070000000	1730000000	1.475e+09	1425000000	3.32829e+08
		296 mm/s	3.3e+08	855000000	1085000000	7.56667e+08	3.86986e+08	300000000	1330000000	1750000000	1.12667e+09	7.46079e+08
		592 mm/s	325000000	275000000	560000000	3.86667e+08	1.52179e+08	295000000	665000000	500000000	4.86667e+08	1.8536e+08
		888 mm/s	130000000	460000000	400000000	330000000	1.75784e+08	165000000	395000000	645000000	4.01667e+08	2.40069e+08
		1184 mm/s	1.65e+08	4.8e+08	295000000	3.13333e+08	1.58298e+08	125000000	155000000	335000000	205000000	1.13578e+08
		1480 mm/s	1.4e+08	470000000	150000000	2.53333e+08	1.87705e+08	120000000	365000000	350000000	2.78333e+08	1.37326e+08
		1776 mm/s	60000000	335000000	180000000	1.91667e+08	1.37871e+08	112500000	100000000	435000000	2.15833e+08	1.89907e+08
		2072 mm/s	13000000	100000000	165000000	9.26667e+07	7.62649e+07	55000000	80000000	115000000	8.33333e+07	3.01386e+07
		2368 mm/s	65000000	52000000	80000000	6.56667e+07	1.40119e+07	26500000	9.14286e+07	60000000	5.93095e+07	3.24698e+07
		Cuvette 8.33 kVcm											45000000	40000000	50000000	45000000	5000000
		Cuvette 10.0 kV/cm											1.4e+08	40000000	160000000	1.13333e+08	6.4291e+07
		Cuvette 12.5 kV/cm											460000000	1040000000	400000000	6.33333e+08	3.53459e+08
		Cuvette 15.0 kV/cm											1600000000	1960000000	1340000000	1.63333e+09	3.11341e+08

## Sheet: Figure 3A
			M-TUBE (592 mm/s)					0.2-cm cuvettes
			1st	2nd	3rd	Avg	STd	1st	2nd	3rd	Avg	STd
		8.33 kV/cm	1.27434	0.9984	0.88785	1.05353	0.199053	1	1	1	1	0
		5.00 kV/cm	0.699115	0.2544	0.303738	0.419084	0.243765	0.0530973	0.048	0.182243	0.0944468	0.0760765
		3.33 kV/cm	0	0.20354	0.0140187	0.0725195	0.113683	0	0.0016	0	0.000533333	0.00092376

## Sheet: Figure 3B
		M-TUBE (592 mm/s)	200
		Cuvettes	125

## Sheet: Figure S1
			Transformation efficiency										Cell survival rate
			M-TUBE					Cuvette					M-TUBE					Cuvette
			1st	2nd	3rd	Avg	STd	1st	2nd	3rd	Avg	STd	1st	2nd	3rd	Avg	STd	1st	2nd	3rd	Avg	STd
		148 mm/s	1140000000	820000000	8.93333e+08	9.51111e+08	1.67642e+08						27.381	50.4505	67.9487	48.5934	20.3475
		296 mm/s	6.73333e+08	1.14667e+09	660000000	8.26667e+08	2.77208e+08						25	60.3604	28.8462	38.0688	19.4006
		592 mm/s	9.06667e+08	800000000	4.46667e+08	7.17778e+08	2.4077e+08						44.0476	63.964	48.7179	52.2432	10.4156
		Cuvette 8.33 kVcm						220000000	60000000	300000000	1.93333e+08	1.22202e+08						76.7857	121.622	80.7692	93.0589	24.8161
		Cuvette 15.0 kV/cm						1.52e+09	960000000	1000000000	1160000000	3.1241e+08						66.0714	81.0811	55.7692	67.6406	12.7287

## Sheet: Figure S2
			M-TUBE_one pulse (varying frequencies)					M-TUBE_one pulse (400 Hz)
			1st	2nd	3rd	Avg	STd	1st	2nd	3rd	Avg	STd
		148 mm/s	1.62e+09	1.17e+09	835000000	1.20833e+09	3.93901e+08	605000000	1325000000	650000000	860000000	4.0333e+08
		296 mm/s	1.37e+09	1975000000	1255000000	1.53333e+09	3.86792e+08	6.35e+08	7.6e+08	670000000	6.88333e+08	6.44851e+07
		592 mm/s	600000000	630000000	135000000	455000000	2.77534e+08	230000000	740000000	435000000	4.68333e+08	2.56629e+08
		888 mm/s	250000000	460000000	335000000	3.48333e+08	1.05633e+08	440000000	295000000	230000000	3.21667e+08	1.0751e+08
		1184 mm/s	200000000	185000000	290000000	225000000	5.67891e+07	135000000	265000000	145000000	1.81667e+08	7.23418e+07

[truncated: 2 more sheets: Figure S3, Figure S4]
