# Supplementary material for: M-TUBE enables large-volume bacterial gene delivery using a high-throughput microfluidic electroporation platform
Source: PLoS Biol. 2022 Sep 6;20(9):e3001727. doi: 10.1371/journal.pbio.3001727 (PMC9481174; doi:10.1371/journal.pbio.3001727)
Supplement: S5 Table — (TXT) [file pbio.3001727.s008.txt]

barcode	rcbarcode	scaffold	position	strand	status	Nall
AAAAAACCCGCATAGAGAGT	ACTCTCTATGCGGGTTTTTT	NZ_CP011964.1	557158	-	SingleInsertion	3
AAAAAAGTTTGCATGAGCTC	GAGCTCATGCAAACTTTTTT	NZ_CP011964.1	945960	+	SingleInsertion	3
AAAAAATACCGATATTTGAG	CTCAAATATCGGTATTTTTT	NZ_CP011964.1	688191	+	SingleInsertion	5
AAAAAATCCCCAAGACAGTA	TACTGTCTTGGGGATTTTTT	NZ_CP011964.1	599484	-	SingleInsertion	12
AAAAACATATGTCCAATATG	CATATTGGACATATGTTTTT	NZ_CP011964.1	2144965	-	SingleInsertion	13
AAAAACATCTCGACTTGAAA	TTTCAAGTCGAGATGTTTTT	NZ_CP011964.1	454096	-	SingleInsertion	5
AAAAACGTCATGAATTAGGT	ACCTAATTCATGACGTTTTT	NZ_CP011964.1	1536639	-	SingleInsertion	3
AAAAAGTAAAAAGAACATGG	CCATGTTCTTTTTACTTTTT	NZ_CP011964.1	271137	-	SingleInsertion	4
AAAAAGTAATATGCGGAACA	TGTTCCGCATATTACTTTTT	NZ_CP011964.1	859961	-	SingleInsertion	3
AAAAAGTGAAAGCGCTAAAG	CTTTAGCGCTTTCACTTTTT	NZ_CP011964.1	1436976	+	SingleInsertion	4
AAAAATATATGTCACAACAT	ATGTTGTGACATATATTTTT	NZ_CP011964.1	127107	+	SingleInsertion	43
AAAAATGCATCAAGTCCTAC	GTAGGACTTGATGCATTTTT	NZ_CP011964.1	864461	-	SingleInsertion	3
AAAAATTACAGACACTAAAC	GTTTAGTGTCTGTAATTTTT	NZ_CP011964.1	562245	+	SingleInsertion	6
AAAACAAAATTTCGTGCCCT	AGGGCACGAAATTTTGTTTT	NZ_CP011964.1	46443	-	SingleInsertion	4
AAAACAGTTTTTTAGATGTG	CACATCTAAAAAACTGTTTT	NZ_CP011964.1	1223347	+	SingleInsertion	3
AAAACATGCTAATCAAGGAC	GTCCTTGATTAGCATGTTTT	NZ_CP011964.1	1653441	-	SingleInsertion	4
AAAACCGACTTAAACAGTAA	TTACTGTTTAAGTCGGTTTT	NZ_CP011964.1	2168103	-	SingleInsertion	6
AAAACGGCAAAAACATGATG	CATCATGTTTTTGCCGTTTT	NZ_CP011964.1	979825	+	SingleInsertion	3
AAAACGGCACAACCAAGACT	AGTCTTGGTTGTGCCGTTTT	NZ_CP011964.1	1374160	-	SingleInsertion	20
AAAAGAGAACTGAGTTATCA	TGATAACTCAGTTCTCTTTT	NZ_CP011964.1	2316380	+	SingleInsertion	4
AAAAGAGACCGTCGCCACAG	CTGTGGCGACGGTCTCTTTT	NZ_CP011964.1	2186337	+	SingleInsertion	5
AAAAGATGGCCCCGGCATAG	CTATGCCGGGGCCATCTTTT	NZ_CP011964.1	561353	-	SingleInsertion	4
AAAAGCGAATCCATACATGA	TCATGTATGGATTCGCTTTT	NZ_CP011964.1	45824	-	SingleInsertion	14
AAAAGCGCAACTCGGTTCAT	ATGAACCGAGTTGCGCTTTT	NZ_CP011964.1	141907	+	SingleInsertion	5
AAAAGCTTAAGTAACCCAAT	ATTGGGTTACTTAAGCTTTT	NZ_CP011964.1	1762167	+	SingleInsertion	11
AAAAGGCAATAATCGCCAGA	TCTGGCGATTATTGCCTTTT	NZ_CP011964.1	1637268	-	SingleInsertion	14
AAAAGGCTAACAATAACCAG	CTGGTTATTGTTAGCCTTTT	NZ_CP011964.1	2305759	+	SingleInsertion	6
AAAAGGGCCCCTGAATAACA	TGTTATTCAGGGGCCCTTTT	NZ_CP011964.1	1995608	+	SingleInsertion	4
AAAATAACACTCAAATAGGG	CCCTATTTGAGTGTTATTTT	NZ_CP011964.1	601096	+	SingleInsertion	5
AAAATAGACCAGCAGAAGCA	TGCTTCTGCTGGTCTATTTT	NZ_CP011964.1	1869233	-	SingleInsertion	8
AAAATCAACATAAACGTGAT	ATCACGTTTATGTTGATTTT	NZ_CP011964.1	1017744	+	SingleInsertion	3
AAAATCAGAGGGTTTAACTG	CAGTTAAACCCTCTGATTTT	NZ_CP011964.1	1859841	-	SingleInsertion	3
AAAATCAGTTACTTCACGGG	CCCGTGAAGTAACTGATTTT	NZ_CP011964.1	148077	-	SingleInsertion	8
AAAATCCCGTACCGGGAATA	TATTCCCGGTACGGGATTTT	NZ_CP011964.1	1612902	+	SingleInsertion	4
AAAATGAGAAAATAAATACG	CGTATTTATTTTCTCATTTT	NZ_CP011964.1	1112713	+	SingleInsertion	6
AAAATGATAAAATAAGTAGA	TCTACTTATTTTATCATTTT	NZ_CP011964.1	2338277	-	SingleInsertion	3
AAAATGGCTGGAACATAACT	AGTTATGTTCCAGCCATTTT	NZ_CP011964.1	1400570	+	SingleInsertion	11
AAAATGTACAATATAATTAA	TTAATTATATTGTACATTTT	NZ_CP011964.1	2011757	+	SingleInsertion	3
AAAATTATTAAATCCCCTAA	TTAGGGGATTTAATAATTTT	NZ_CP011964.1	2205384	-	SingleInsertion	3
AAAATTGTTCTTCAAATCTA	TAGATTTGAAGAACAATTTT	NZ_CP011964.1	2332722	-	SingleInsertion	13
AAACAAAAAAAGGCGAATCA	TGATTCGCCTTTTTTTGTTT	NZ_CP011964.1	271254	-	SingleInsertion	4
AAACAAAACCCCGACTCACG	CGTGAGTCGGGGTTTTGTTT	NZ_CP011964.1	119511	-	SingleInsertion	34
AAACAAACATACAGGGAATT	AATTCCCTGTATGTTTGTTT	NZ_CP011964.1	2130005	+	SingleInsertion	5
AAACAAACTGCAAATTTTGG	CCAAAATTTGCAGTTTGTTT	NZ_CP011964.1	1060705	+	SingleInsertion	12
AAACACGAACGCTTTATTAA	TTAATAAAGCGTTCGTGTTT	NZ_CP011964.1	213377	-	SingleInsertion	3
AAACACGTATATTCATCAAA	TTTGATGAATATACGTGTTT	NZ_CP011964.1	359213	-	SingleInsertion	28
AAACAGAACGCACTAAAACG	CGTTTTAGTGCGTTCTGTTT	NZ_CP011964.1	1627050	-	SingleInsertion	5
AAACAGATTAAATATGCTGT	ACAGCATATTTAATCTGTTT	NZ_CP011964.1	1434801	+	SingleInsertion	7
AAACAGCCTGCCGGAAACTA	TAGTTTCCGGCAGGCTGTTT	NZ_CP011964.1	1093495	+	SingleInsertion	4
AAACAGTTACATTTCCATAG	CTATGGAAATGTAACTGTTT	NZ_CP011964.1	280315	-	SingleInsertion	47
AAACATAAAATTACCTCTGT	ACAGAGGTAATTTTATGTTT	NZ_CP011964.1	1871959	+	SingleInsertion	8
AAACATATATTCAAATATAC	GTATATTTGAATATATGTTT	NZ_CP011964.1	1616801	-	SingleInsertion	5
AAACCAAAAGAAGGATACGC	GCGTATCCTTCTTTTGGTTT	NZ_CP011964.1	290362	+	SingleInsertion	3
AAACCCTAGAGATTGATATT	AATATCAATCTCTAGGGTTT	NZ_CP011964.1	1563655	+	SingleInsertion	3
AAACCGAAATGGACTATTAT	ATAATAGTCCATTTCGGTTT	NZ_CP011964.1	314257	-	SingleInsertion	8
AAACCGCCAACACTACGTTG	CAACGTAGTGTTGGCGGTTT	NZ_CP011964.1	242924	-	SingleInsertion	14
AAACCTACATTAATTTGATG	CATCAAATTAATGTAGGTTT	NZ_CP011964.1	431747	-	SingleInsertion	3
AAACCTCATGGTTGATCGAG	CTCGATCAACCATGAGGTTT	NZ_CP011964.1	1901353	+	SingleInsertion	23
AAACGAGGATGTCTCTTTGG	CCAAAGAGACATCCTCGTTT	NZ_CP011964.1	1639693	-	SingleInsertion	5
AAACTAACTCCTCAGACATA	TATGTCTGAGGAGTTAGTTT	NZ_CP011964.1	1047286	-	SingleInsertion	9
AAACTAGACATCCTTGAGTA	TACTCAAGGATGTCTAGTTT	NZ_CP011964.1	1777757	-	SingleInsertion	6
AAACTATAAAAGTAATAACC	GGTTATTACTTTTATAGTTT	NZ_CP011964.1	2306527	+	SingleInsertion	5
AAACTATAAGTAGTGATTAT	ATAATCACTACTTATAGTTT	NZ_CP011964.1	1040040	+	SingleInsertion	6
AAACTATAGCGAGAATAAAT	ATTTATTCTCGCTATAGTTT	NZ_CP011964.1	29176	-	SingleInsertion	3
AAACTCCACGACAATAATAC	GTATTATTGTCGTGGAGTTT	NZ_CP011964.1	775831	+	SingleInsertion	10
AAACTGAGCGTGGACAGCGA	TCGCTGTCCACGCTCAGTTT	NZ_CP011964.1	111305	+	SingleInsertion	13
AAACTTCGAAGTATCACACG	CGTGTGATACTTCGAAGTTT	NZ_CP011964.1	1331285	-	SingleInsertion	3
AAACTTTATTCGAAAGAAAC	GTTTCTTTCGAATAAAGTTT	NZ_CP011964.1	1191945	-	SingleInsertion	25
AAAGAATGACGTATGCGGCC	GGCCGCATACGTCATTCTTT	NZ_CP011964.1	1007691	+	SingleInsertion	5
AAAGACCAAACGAGAAAGAC	GTCTTTCTCGTTTGGTCTTT	NZ_CP011964.1	914210	+	SingleInsertion	10
AAAGACTAGGGTGCGCTATT	AATAGCGCACCCTAGTCTTT	NZ_CP011964.1	1189058	-	SingleInsertion	18
AAAGAGAAGTGCCTTTAAAA	TTTTAAAGGCACTTCTCTTT	NZ_CP011964.1	573710	+	SingleInsertion	8
AAAGATAGAAACCATAAGCT	AGCTTATGGTTTCTATCTTT	NZ_CP011964.1	41837	+	SingleInsertion	4
AAAGATAGACAATCTTATGT	ACATAAGATTGTCTATCTTT	NZ_CP011964.1	1961031	-	SingleInsertion	3
AAAGATGAAAATGAAGACCA	TGGTCTTCATTTTCATCTTT	NZ_CP011964.1	2233863	+	SingleInsertion	7
AAAGCAATCTAAAAACTCTA	TAGAGTTTTTAGATTGCTTT	NZ_CP011964.1	2098691	+	SingleInsertion	5
AAAGCAGTTTTGACTACAGC	GCTGTAGTCAAAACTGCTTT	NZ_CP011964.1	1915659	-	SingleInsertion	3
AAAGCTAAAACACACTTATT	AATAAGTGTGTTTTAGCTTT	NZ_CP011964.1	276548	+	SingleInsertion	4
AAAGGCATAGAAATACCACA	TGTGGTATTTCTATGCCTTT	NZ_CP011964.1	653410	-	SingleInsertion	4
AAAGGCCGCCAATACAACAA	TTGTTGTATTGGCGGCCTTT	NZ_CP011964.1	1056628	-	SingleInsertion	3
AAAGGCTTAAGAGTTCTGTT	AACAGAACTCTTAAGCCTTT	NZ_CP011964.1	167015	+	SingleInsertion	10
AAAGGGAGTGTTATAGTTCA	TGAACTATAACACTCCCTTT	NZ_CP011964.1	997359	+	SingleInsertion	7
AAAGGGCAATTATTTCCCAG	CTGGGAAATAATTGCCCTTT	NZ_CP011964.1	1007825	-	SingleInsertion	9
AAAGGTGTGAACAAACACCA	TGGTGTTTGTTCACACCTTT	NZ_CP011964.1	2302801	+	SingleInsertion	6
AAAGGTTAAATGAGTAAACC	GGTTTACTCATTTAACCTTT	NZ_CP011964.1	1561414	-	SingleInsertion	9
AAAGGTTGATGAGATGAACT	AGTTCATCTCATCAACCTTT	NZ_CP011964.1	1121549	-	SingleInsertion	3
AAAGTAGTTACTGCAAACGT	ACGTTTGCAGTAACTACTTT	NZ_CP011964.1	24680	+	SingleInsertion	4
AAAGTCGGGCAATGCTTGCA	TGCAAGCATTGCCCGACTTT	NZ_CP011964.1	110703	+	SingleInsertion	3
AAAGTGCCCGTAAAACTCAG	CTGAGTTTTACGGGCACTTT	NZ_CP011964.1	2158615	-	SingleInsertion	4
AAAGTTATCCCAATAATTCT	AGAATTATTGGGATAACTTT	NZ_CP011964.1	200141	-	SingleInsertion	3
AAAGTTGGTAACGGGATCGT	ACGATCCCGTTACCAACTTT	NZ_CP011964.1	2163554	+	SingleInsertion	20
AAATAAAAACATGTTACTCG	CGAGTAACATGTTTTTATTT	NZ_CP011964.1	2171643	+	SingleInsertion	8
AAATAAAATCTTTGCTCGAG	CTCGAGCAAAGATTTTATTT	NZ_CP011964.1	1811258	+	SingleInsertion	3
AAATAAACTACTTCTCGTAG	CTACGAGAAGTAGTTTATTT	NZ_CP011964.1	1080376	+	SingleInsertion	4
AAATAACAAGAACGCCATTA	TAATGGCGTTCTTGTTATTT	NZ_CP011964.1	2302801	+	SingleInsertion	6
AAATAACTACTGAACTCACA	TGTGAGTTCAGTAGTTATTT	NZ_CP011964.1	100808	+	SingleInsertion	8
AAATAATTCTCCAGAGCGTC	GACGCTCTGGAGAATTATTT	NZ_CP011964.1	1054113	+	SingleInsertion	3
AAATAGCCATCGTATATATA	TATATATACGATGGCTATTT	NZ_CP011964.1	2331774	-	SingleInsertion	9
AAATAGGACACCTGAAACGT	ACGTTTCAGGTGTCCTATTT	NZ_CP011964.1	100740	+	SingleInsertion	3
AAATAGTAAAATTGCAGATA	TATCTGCAATTTTACTATTT	NZ_CP011964.1	985099	-	SingleInsertion	5
AAATATACGGCTGTAGGTCA	TGACCTACAGCCGTATATTT	NZ_CP011964.1	236712	+	SingleInsertion	17
AAATCAGGACATTCATTACC	GGTAATGAATGTCCTGATTT	NZ_CP011964.1	428203	-	SingleInsertion	4
AAATCTGTGCGTAGGGGAAG	CTTCCCCTACGCACAGATTT	NZ_CP011964.1	80482	-	SingleInsertion	5
AAATGAAACCCGCAATCAAC	GTTGATTGCGGGTTTCATTT	NZ_CP011964.1	297279	-	SingleInsertion	20
AAATGAAAGAGTAGGTTTGC	GCAAACCTACTCTTTCATTT	NZ_CP011964.1	2322453	-	SingleInsertion	6
AAATGAAGTGAAGGGCAAGA	TCTTGCCCTTCACTTCATTT	NZ_CP011964.1	129353	+	SingleInsertion	6
AAATGAATACACACTATTTA	TAAATAGTGTGTATTCATTT	NZ_CP011964.1	1159542	+	SingleInsertion	12
AAATGACCTGAAAGACAGTG	CACTGTCTTTCAGGTCATTT	NZ_CP011964.1	1355183	+	SingleInsertion	16
AAATGAGTTCTAGCCTCCGG	CCGGAGGCTAGAACTCATTT	NZ_CP011964.1	1262343	+	SingleInsertion	6
AAATGCACACCGATATTTAC	GTAAATATCGGTGTGCATTT	NZ_CP011964.1	1905489	+	SingleInsertion	44
AAATGCGGGAAACATTAATC	GATTAATGTTTCCCGCATTT	NZ_CP011964.1	2315500	+	SingleInsertion	4
AAATGGGAGGTACAGAGGAT	ATCCTCTGTACCTCCCATTT	NZ_CP011964.1	1498913	-	SingleInsertion	19
AAATGGTTACAAAGATAATC	GATTATCTTTGTAACCATTT	NZ_CP011964.1	127170	-	SingleInsertion	4
AAATGTATTGACGAAAAGCA	TGCTTTTCGTCAATACATTT	NZ_CP011964.1	730253	+	SingleInsertion	5
AAATGTCAATCTAATCTATT	AATAGATTAGATTGACATTT	NZ_CP011964.1	2130688	-	SingleInsertion	8
AAATGTCGCGCTCCACGCCA	TGGCGTGGAGCGCGACATTT	NZ_CP011964.1	925767	+	SingleInsertion	3
AAATTAAAAACAAATCGGGA	TCCCGATTTGTTTTTAATTT	NZ_CP011964.1	708453	-	SingleInsertion	3
AAATTAAAGGAGAAACTAGC	GCTAGTTTCTCCTTTAATTT	NZ_CP011964.1	470818	+	SingleInsertion	20
AAATTACCAGAGGGTAACTA	TAGTTACCCTCTGGTAATTT	NZ_CP011964.1	891087	+	SingleInsertion	4
AAATTAGGAGCTAAGAGTGC	GCACTCTTAGCTCCTAATTT	NZ_CP011964.1	252264	-	SingleInsertion	18
AAATTATAGGACAATATGGA	TCCATATTGTCCTATAATTT	NZ_CP011964.1	1217455	+	SingleInsertion	8
AAATTCATTTCGCACTGGAC	GTCCAGTGCGAAATGAATTT	NZ_CP011964.1	598498	-	SingleInsertion	17
AAATTCTTTAGATTTGGTCC	GGACCAAATCTAAAGAATTT	NZ_CP011964.1	91055	+	SingleInsertion	5
AAATTGGACCTAAAGAGTAA	TTACTCTTTAGGTCCAATTT	NZ_CP011964.1	1271692	+	SingleInsertion	26
AAATTGTAGCATTACTGATT	AATCAGTAATGCTACAATTT	NZ_CP011964.1	1881347	-	SingleInsertion	6
AAATTTAAAACTGAAATTTG	CAAATTTCAGTTTTAAATTT	NZ_CP011964.1	743888	-	SingleInsertion	12
AAATTTAACAACATTAACTA	TAGTTAATGTTGTTAAATTT	NZ_CP011964.1	893922	+	SingleInsertion	4
AACAAAACCATCGCAGACGA	TCGTCTGCGATGGTTTTGTT	NZ_CP011964.1	1445367	+	SingleInsertion	7
AACAAAAGAACCTTGTCGCG	CGCGACAAGGTTCTTTTGTT	NZ_CP011964.1	823825	-	SingleInsertion	3
AACAAATATGGCGGAAAAGA	TCTTTTCCGCCATATTTGTT	NZ_CP011964.1	1462012	+	SingleInsertion	3
AACAAATGCCGATATAGGGA	TCCCTATATCGGCATTTGTT	NZ_CP011964.1	153037	-	SingleInsertion	6
AACAAGACGGAAATACTAGT	ACTAGTATTTCCGTCTTGTT	NZ_CP011964.1	46321	+	SingleInsertion	3
AACAAGCAAGATCGCCGAAC	GTTCGGCGATCTTGCTTGTT	NZ_CP011964.1	68357	-	SingleInsertion	12
AACAAGGGCTAACGAAAATT	AATTTTCGTTAGCCCTTGTT	NZ_CP011964.1	2311233	-	SingleInsertion	3
AACAATGAAAATAAAACAGC	GCTGTTTTATTTTCATTGTT	NZ_CP011964.1	533769	+	SingleInsertion	9
AACAATGATTGCTTTAATTT	AAATTAAAGCAATCATTGTT	NZ_CP011964.1	1567188	+	SingleInsertion	7
AACAATTGGACACAGTGTAA	TTACACTGTGTCCAATTGTT	NZ_CP011964.1	664548	+	SingleInsertion	6
AACACAAAAAGCTAAATCAT	ATGATTTAGCTTTTTGTGTT	NZ_CP011964.1	246261	-	SingleInsertion	4
AACACATACCTATTATTAGG	CCTAATAATAGGTATGTGTT	NZ_CP011964.1	2267379	-	SingleInsertion	5
AACACCGAAGGTACGTACAG	CTGTACGTACCTTCGGTGTT	NZ_CP011964.1	1447249	+	SingleInsertion	5
AACACGAGTTTGCGAATTCA	TGAATTCGCAAACTCGTGTT	NZ_CP011964.1	1637007	-	SingleInsertion	11
AACACGGACTGCACGCCGCC	GGCGGCGTGCAGTCCGTGTT	NZ_CP011964.1	800933	-	SingleInsertion	4
AACACTATACTGATCGTATA	TATACGATCAGTATAGTGTT	NZ_CP011964.1	1527797	+	SingleInsertion	6
AACACTCACTGTTACAGCAA	TTGCTGTAACAGTGAGTGTT	NZ_CP011964.1	1992720	+	SingleInsertion	4
AACAGAAGCTAGGAATGAAA	TTTCATTCCTAGCTTCTGTT	NZ_CP011964.1	442846	-	SingleInsertion	8
AACAGAATATGACTACTTCT	AGAAGTAGTCATATTCTGTT	NZ_CP011964.1	1148886	-	SingleInsertion	4
AACAGACATAAGTTCTGTAC	GTACAGAACTTATGTCTGTT	NZ_CP011964.1	1658519	-	SingleInsertion	9
AACAGGTTTGGTAATGCACA	TGTGCATTACCAAACCTGTT	NZ_CP011964.1	2301110	+	SingleInsertion	3
AACAGTACCATTGGCAATCA	TGATTGCCAATGGTACTGTT	NZ_CP011964.1	243967	+	SingleInsertion	4
AACAGTGCAAACAGGCGAGG	CCTCGCCTGTTTGCACTGTT	NZ_CP011964.1	2233028	-	SingleInsertion	24
AACAGTGCATAATCGGAGTT	AACTCCGATTATGCACTGTT	NZ_CP011964.1	2261700	-	SingleInsertion	5
AACAGTTTAACGATTGAAAA	TTTTCAATCGTTAAACTGTT	NZ_CP011964.1	541388	+	SingleInsertion	10
AACATAAAGACTTACGGACC	GGTCCGTAAGTCTTTATGTT	NZ_CP011964.1	319290	+	SingleInsertion	4
AACATAATCGTACACAGTCA	TGACTGTGTACGATTATGTT	NZ_CP011964.1	2311944	+	SingleInsertion	4
AACATATTGACGCTACAGCT	AGCTGTAGCGTCAATATGTT	NZ_CP011964.1	52734	-	SingleInsertion	62
AACATCAAGGCAACCATAAC	GTTATGGTTGCCTTGATGTT	NZ_CP011964.1	953265	+	SingleInsertion	3
AACATCGCAATAATCTGGCA	TGCCAGATTATTGCGATGTT	NZ_CP011964.1	2310705	+	SingleInsertion	44
AACATCTAAAAGGTTATATA	TATATAACCTTTTAGATGTT	NZ_CP011964.1	952602	+	SingleInsertion	12
AACATTGCGCCTTTGTTAGC	GCTAACAAAGGCGCAATGTT	NZ_CP011964.1	2307526	-	SingleInsertion	11
AACATTTGAAAATCCATGGA	TCCATGGATTTTCAAATGTT	NZ_CP011964.1	2203312	+	SingleInsertion	3
AACCAAGAACAACATGAATG	CATTCATGTTGTTCTTGGTT	NZ_CP011964.1	990464	-	SingleInsertion	12
AACCAAGCCATCGATCTCTT	AAGAGATCGATGGCTTGGTT	NZ_CP011964.1	547822	+	SingleInsertion	3
AACCAGCTATCCCCTTTTAC	GTAAAAGGGGATAGCTGGTT	NZ_CP011964.1	617747	-	SingleInsertion	3
AACCAGTAACAGCCCTCCAG	CTGGAGGGCTGTTACTGGTT	NZ_CP011964.1	95212	+	SingleInsertion	7
AACCAGTAGTTTTTAGACTT	AAGTCTAAAAACTACTGGTT	NZ_CP011964.1	969198	+	SingleInsertion	4
AACCCAGTGATAGATGCTAT	ATAGCATCTATCACTGGGTT	NZ_CP011964.1	1466297	-	SingleInsertion	6
AACCCCCACATTCATGTTGC	GCAACATGAATGTGGGGGTT	NZ_CP011964.1	86813	+	SingleInsertion	4
AACCCTCGTTCGAAAGGATA	TATCCTTTCGAACGAGGGTT	NZ_CP011964.1	336041	+	SingleInsertion	6
AACCGAAGGTAGAATGTTAT	ATAACATTCTACCTTCGGTT	NZ_CP011964.1	1112327	+	SingleInsertion	13
AACCGAAGTATCGTCAAAAA	TTTTTGACGATACTTCGGTT	NZ_CP011964.1	1436148	+	SingleInsertion	4
AACCGAGTATATGAAATGCA	TGCATTTCATATACTCGGTT	NZ_CP011964.1	2286143	-	SingleInsertion	3
AACCGCTTATATGGTACACC	GGTGTACCATATAAGCGGTT	NZ_CP011964.1	1403157	-	AmbiguousInsertions	3
AACCGCTTATATGGTACACC	GGTGTACCATATAAGCGGTT	NZ_CP011964.1	1713443	+	AmbiguousInsertions	2
AACCGGTAACGACGAAACCC	GGGTTTCGTCGTTACCGGTT	NZ_CP011964.1	50157	-	SingleInsertion	5
AACCGTGAATATAATATTTC	GAAATATTATATTCACGGTT	NZ_CP011964.1	1843557	+	SingleInsertion	7
AACCGTTAAATAAATCAAGA	TCTTGATTTATTTAACGGTT	NZ_CP011964.1	1330317	-	SingleInsertion	7
AACCTGGTACCCAGAGGAAT	ATTCCTCTGGGTACCAGGTT	NZ_CP011964.1	417583	-	SingleInsertion	5
AACCTTAGTCTGACCACGAT	ATCGTGGTCAGACTAAGGTT	NZ_CP011964.1	1193001	-	SingleInsertion	9
AACGAAGACTGAAGAAAAAG	CTTTTTCTTCAGTCTTCGTT	NZ_CP011964.1	1963749	-	SingleInsertion	44
AACGATAAAGTCATTAATCT	AGATTAATGACTTTATCGTT	NZ_CP011964.1	1058803	+	SingleInsertion	12
AACGATCGATACTATGGCGC	GCGCCATAGTATCGATCGTT	NZ_CP011964.1	1488830	+	SingleInsertion	10
AACGCAGCAGCCTCATGACT	AGTCATGAGGCTGCTGCGTT	NZ_CP011964.1	312759	+	SingleInsertion	7
AACGGGATGCGTAAAGTTTT	AAAACTTTACGCATCCCGTT	NZ_CP011964.1	2166645	+	SingleInsertion	3
AACGTAACTCAAGTCCAATT	AATTGGACTTGAGTTACGTT	NZ_CP011964.1	721626	-	SingleInsertion	3
AACGTAGAGGAGAAAACCAG	CTGGTTTTCTCCTCTACGTT	NZ_CP011964.1	1450494	-	SingleInsertion	5
AACTAAAGGCCCCATCCATT	AATGGATGGGGCCTTTAGTT	NZ_CP011964.1	2273480	-	SingleInsertion	7
AACTAACAAAGATTACAAGT	ACTTGTAATCTTTGTTAGTT	NZ_CP011964.1	1654672	-	SingleInsertion	9
AACTAAGTAGCACTAATCGT	ACGATTAGTGCTACTTAGTT	NZ_CP011964.1	1692905	-	SingleInsertion	11
AACTAATGAGACAGAGTGTA	TACACTCTGTCTCATTAGTT	NZ_CP011964.1	1551637	-	SingleInsertion	3
AACTAATGAGTATGTGTGAG	CTCACACATACTCATTAGTT	NZ_CP011964.1	124017	-	SingleInsertion	5
AACTACATAAGACCCATAGT	ACTATGGGTCTTATGTAGTT	NZ_CP011964.1	255861	+	SingleInsertion	7
AACTAGAAGGGACGAAAGGA	TCCTTTCGTCCCTTCTAGTT	NZ_CP011964.1	1954248	+	SingleInsertion	4
AACTAGTTGTACTATAAATG	CATTTATAGTACAACTAGTT	NZ_CP011964.1	762151	+	SingleInsertion	5
AACTCACTAACCCTATGATG	CATCATAGGGTTAGTGAGTT	NZ_CP011964.1	2333594	+	SingleInsertion	4
AACTCACTTAAAACTAGGAG	CTCCTAGTTTTAAGTGAGTT	NZ_CP011964.1	1979036	+	SingleInsertion	5
AACTCATCTTTAACAAAACA	TGTTTTGTTAAAGATGAGTT	NZ_CP011964.1	718308	+	SingleInsertion	7
AACTGAACACATCCAGTAAC	GTTACTGGATGTGTTCAGTT	NZ_CP011964.1	1270376	-	SingleInsertion	8
AACTGAGACTCTTAGATACA	TGTATCTAAGAGTCTCAGTT	NZ_CP011964.1	1422763	-	SingleInsertion	3
AACTGCAACTTAACCAGTTA	TAACTGGTTAAGTTGCAGTT	NZ_CP011964.1	2106454	+	SingleInsertion	3
AACTGGAGAATGCGTAGCTA	TAGCTACGCATTCTCCAGTT	NZ_CP011964.1	521163	-	SingleInsertion	3
AACTGTAAACATGCTAACAT	ATGTTAGCATGTTTACAGTT	NZ_CP011964.1	1227811	+	SingleInsertion	13
AACTTGTAACTATACCTAAT	ATTAGGTATAGTTACAAGTT	NZ_CP011964.1	380192	-	SingleInsertion	3
AACTTGTCGAGAGTCAGATA	TATCTGACTCTCGACAAGTT	NZ_CP011964.1	2023226	+	SingleInsertion	3
AACTTTGAACGTTTCTTCGA	TCGAAGAAACGTTCAAAGTT	NZ_CP011964.1	1995250	-	SingleInsertion	4
AAGAAAGAGCTTTAGCACCT	AGGTGCTAAAGCTCTTTCTT	NZ_CP011964.1	415495	+	SingleInsertion	11
AAGAACGTTAGAGAAATGAG	CTCATTTCTCTAACGTTCTT	NZ_CP011964.1	1387154	+	SingleInsertion	4
AAGAAGAACAGTAAACATGA	TCATGTTTACTGTTCTTCTT	NZ_CP011964.1	1064393	-	SingleInsertion	4
AAGAAGAAGATAAGGAGAGT	ACTCTCCTTATCTTCTTCTT	NZ_CP011964.1	1803459	+	SingleInsertion	4
AAGAAGAATATTACTTTATC	GATAAAGTAATATTCTTCTT	NZ_CP011964.1	1668081	-	SingleInsertion	9
AAGAAGTAATTAAAAACAAT	ATTGTTTTTAATTACTTCTT	NZ_CP011964.1	1194500	+	SingleInsertion	9
AAGAATAGCTAAAAAACCAA	TTGGTTTTTTAGCTATTCTT	NZ_CP011964.1	2078833	+	SingleInsertion	3
AAGAATATACAACAGCAAAA	TTTTGCTGTTGTATATTCTT	NZ_CP011964.1	1394475	+	SingleInsertion	11
AAGACAAAGGTTCCGGCGTG	CACGCCGGAACCTTTGTCTT	NZ_CP011964.1	466231	-	SingleInsertion	3
AAGACATAGAGCGTAATATT	AATATTACGCTCTATGTCTT	NZ_CP011964.1	84779	-	SingleInsertion	45
AAGACCCTGCGGCCATTACA	TGTAATGGCCGCAGGGTCTT	NZ_CP011964.1	386398	-	SingleInsertion	14
AAGACGATATATTACGGAGG	CCTCCGTAATATATCGTCTT	NZ_CP011964.1	1073023	-	SingleInsertion	8
AAGACGTGTAAGTATATGGT	ACCATATACTTACACGTCTT	NZ_CP011964.1	1149206	-	SingleInsertion	5
AAGAGAAAAGGGCAGAGCAA	TTGCTCTGCCCTTTTCTCTT	NZ_CP011964.1	1623791	+	SingleInsertion	4
AAGAGACGAGCTGAATATTT	AAATATTCAGCTCGTCTCTT	NZ_CP011964.1	2223957	+	SingleInsertion	3
AAGAGCGAAAAGTTTTTGAC	GTCAAAAACTTTTCGCTCTT	NZ_CP011964.1	1060868	-	SingleInsertion	12
AAGAGCTAAGTTAAACTTCT	AGAAGTTTAACTTAGCTCTT	NZ_CP011964.1	535879	+	SingleInsertion	3
AAGAGTCGCTAATCTACTGG	CCAGTAGATTAGCGACTCTT	NZ_CP011964.1	1181846	+	SingleInsertion	4
AAGAGTGTCAGACTCCATGG	CCATGGAGTCTGACACTCTT	NZ_CP011964.1	397304	-	SingleInsertion	5
AAGATAAATAGAGGCAGAAT	ATTCTGCCTCTATTTATCTT	NZ_CP011964.1	2126181	+	SingleInsertion	11
AAGATACACGGCCGAGCTTT	AAAGCTCGGCCGTGTATCTT	NZ_CP011964.1	1391616	-	SingleInsertion	6
AAGATAGCGCAATAGATCCG	CGGATCTATTGCGCTATCTT	NZ_CP011964.1	1814854	-	SingleInsertion	7
AAGATAGGTTTAAATTGCAG	CTGCAATTTAAACCTATCTT	NZ_CP011964.1	443937	+	SingleInsertion	13
AAGATCGACGAAATGGCAAA	TTTGCCATTTCGTCGATCTT	NZ_CP011964.1	829949	-	SingleInsertion	6
AAGATTGGGGGGATGAGTTT	AAACTCATCCCCCCAATCTT	NZ_CP011964.1	2126181	+	SingleInsertion	16
AAGCAAAATTCAATTTATCT	AGATAAATTGAATTTTGCTT	NZ_CP011964.1	1376004	-	SingleInsertion	4
AAGCAAACGAGTTAACGTAA	TTACGTTAACTCGTTTGCTT	NZ_CP011964.1	613867	-	SingleInsertion	4
AAGCAAACGCCCAATGAACT	AGTTCATTGGGCGTTTGCTT	NZ_CP011964.1	68750	-	SingleInsertion	3
AAGCAAATTTCTATTAAAGG	CCTTTAATAGAAATTTGCTT	NZ_CP011964.1	551572	-	SingleInsertion	6
AAGCAACAGACGAAGCGGTA	TACCGCTTCGTCTGTTGCTT	NZ_CP011964.1	1854335	-	SingleInsertion	8
AAGCCAAGGACAGAATGAGA	TCTCATTCTGTCCTTGGCTT	NZ_CP011964.1	266034	+	SingleInsertion	3
AAGCCCAGAATAGATTCGCT	AGCGAATCTATTCTGGGCTT	NZ_CP011964.1	2320264	-	SingleInsertion	12
AAGCCGTAGGACAGCATAAA	TTTATGCTGTCCTACGGCTT	NZ_CP011964.1	1515309	+	SingleInsertion	5
AAGCGAGCGTCGCACGAGGC	GCCTCGTGCGACGCTCGCTT	NZ_CP011964.1	1068878	-	SingleInsertion	4
AAGCGGTAACTGAACAAAGC	GCTTTGTTCAGTTACCGCTT	NZ_CP011964.1	1399404	+	SingleInsertion	31
AAGCGGTTACATTTTGACCC	GGGTCAAAATGTAACCGCTT	NZ_CP011964.1	975761	-	SingleInsertion	3
AAGCGTATGGCTTAAACCGA	TCGGTTTAAGCCATACGCTT	NZ_CP011964.1	908802	-	SingleInsertion	3
AAGCTAACGTGACAGAAGGC	GCCTTCTGTCACGTTAGCTT	NZ_CP011964.1	2206780	-	SingleInsertion	4
AAGCTAATAACGTTATGCCA	TGGCATAACGTTATTAGCTT	NZ_CP011964.1	973822	+	SingleInsertion	4
AAGCTCCGAATAAGTTCGCG	CGCGAACTTATTCGGAGCTT	NZ_CP011964.1	1014446	+	SingleInsertion	25
AAGCTGAAAAGAAACTTTTT	AAAAAGTTTCTTTTCAGCTT	NZ_CP011964.1	1939691	+	SingleInsertion	3
AAGGAATCATGACTATCATT	AATGATAGTCATGATTCCTT	NZ_CP011964.1	1948929	+	SingleInsertion	3
AAGGACAAATGAGTAAGTCA	TGACTTACTCATTTGTCCTT	NZ_CP011964.1	1062351	+	SingleInsertion	7
AAGGACCGCTCAGTTACAAC	GTTGTAACTGAGCGGTCCTT	NZ_CP011964.1	663870	-	SingleInsertion	14
AAGGCAAAACCTCATGTACG	CGTACATGAGGTTTTGCCTT	NZ_CP011964.1	1968824	-	SingleInsertion	4
AAGGGGTGTTTGTTATGCTC	GAGCATAACAAACACCCCTT	NZ_CP011964.1	325120	+	SingleInsertion	7
AAGGTACAAAGAGAGAAAGT	ACTTTCTCTCTTTGTACCTT	NZ_CP011964.1	2269495	-	SingleInsertion	3
AAGGTATGTTTGTATTGATG	CATCAATACAAACATACCTT	NZ_CP011964.1	1040721	-	SingleInsertion	12
AAGGTTAAAGTGTGTTCACA	TGTGAACACACTTTAACCTT	NZ_CP011964.1	817908	+	SingleInsertion	7
AAGTAAAATGATGCAATACA	TGTATTGCATCATTTTACTT	NZ_CP011964.1	1750016	-	SingleInsertion	3
AAGTAACATAGAGAGTAACT	AGTTACTCTCTATGTTACTT	NZ_CP011964.1	1535625	-	SingleInsertion	7
AAGTAACGGATAGAGCTACA	TGTAGCTCTATCCGTTACTT	NZ_CP011964.1	1592817	+	SingleInsertion	15
AAGTACCAAACGTTCCTGTA	TACAGGAACGTTTGGTACTT	NZ_CP011964.1	898436	+	SingleInsertion	4
AAGTAGGCAACACTAATAGA	TCTATTAGTGTTGCCTACTT	NZ_CP011964.1	1146317	-	SingleInsertion	3
AAGTAGTCGCCCAAAGCACT	AGTGCTTTGGGCGACTACTT	NZ_CP011964.1	116154	-	SingleInsertion	8
AAGTCCGATAACAAATATTA	TAATATTTGTTATCGGACTT	NZ_CP011964.1	1561937	+	SingleInsertion	9
AAGTCGAGGTTGAAAATAGC	GCTATTTTCAACCTCGACTT	NZ_CP011964.1	2101577	-	SingleInsertion	7
AAGTCGCAATCTTATTAGAA	TTCTAATAAGATTGCGACTT	NZ_CP011964.1	2324096	-	SingleInsertion	3
AAGTCTCTCGACTGTTAACG	CGTTAACAGTCGAGAGACTT	NZ_CP011964.1	2316576	-	SingleInsertion	3
AAGTGAAATCGATAAGTATC	GATACTTATCGATTTCACTT	NZ_CP011964.1	2316051	+	SingleInsertion	12
AAGTGAGGCAACAAACTTTA	TAAAGTTTGTTGCCTCACTT	NZ_CP011964.1	275111	+	SingleInsertion	5
AAGTGCAGGAGATTGTGGAA	TTCCACAATCTCCTGCACTT	NZ_CP011964.1	1567188	+	SingleInsertion	9
AAGTGCCAACCGATGGTAGA	TCTACCATCGGTTGGCACTT	NZ_CP011964.1	110703	+	SingleInsertion	10
AAGTGCGTTTGACCTGAAAG	CTTTCAGGTCAAACGCACTT	NZ_CP011964.1	2338592	+	SingleInsertion	4
AAGTGGATAAGACTAAAAAA	TTTTTTAGTCTTATCCACTT	NZ_CP011964.1	1215778	+	SingleInsertion	8
AAGTGGTCGAACACAAACAG	CTGTTTGTGTTCGACCACTT	NZ_CP011964.1	370652	+	SingleInsertion	4
AAGTTCAATTGTCAGATGGT	ACCATCTGACAATTGAACTT	NZ_CP011964.1	2296852	-	SingleInsertion	7
AAGTTCGGCTAACCACTGTG	CACAGTGGTTAGCCGAACTT	NZ_CP011964.1	567862	+	SingleInsertion	4
AAGTTGAGCTGAGACGATTA	TAATCGTCTCAGCTCAACTT	NZ_CP011964.1	124074	-	SingleInsertion	3
AATAAACAAAGTTATGCCAC	GTGGCATAACTTTGTTTATT	NZ_CP011964.1	931715	+	SingleInsertion	6
AATAACAATAATGAACAAAA	TTTTGTTCATTATTGTTATT	NZ_CP011964.1	1235723	+	SingleInsertion	5
AATAACTTATGGAGACGAAT	ATTCGTCTCCATAAGTTATT	NZ_CP011964.1	1168311	+	SingleInsertion	3
AATAATAATCGGCATTAGTT	AACTAATGCCGATTATTATT	NZ_CP011964.1	72340	-	SingleInsertion	3
AATAATACCCTCCTAGGATG	CATCCTAGGAGGGTATTATT	NZ_CP011964.1	896495	+	SingleInsertion	8
AATAATCATAATAGCTGAAC	GTTCAGCTATTATGATTATT	NZ_CP011964.1	1940924	-	SingleInsertion	3
AATAATCCTAATAAAGCAAG	CTTGCTTTATTAGGATTATT	NZ_CP011964.1	1039256	-	SingleInsertion	5
AATACAATACAGTTGCAGCT	AGCTGCAACTGTATTGTATT	NZ_CP011964.1	91752	-	SingleInsertion	4
AATACACATAAGAACTATTG	CAATAGTTCTTATGTGTATT	NZ_CP011964.1	914994	-	SingleInsertion	3
AATACATAAAACGTCAAAGA	TCTTTGACGTTTTATGTATT	NZ_CP011964.1	1674750	-	SingleInsertion	3
AATACCATCCTTGCGGGATG	CATCCCGCAAGGATGGTATT	NZ_CP011964.1	66935	+	SingleInsertion	3
AATACTAATGCCCCAAATAG	CTATTTGGGGCATTAGTATT	NZ_CP011964.1	2286526	+	SingleInsertion	18
AATACTGGGGCTTAACTCCG	CGGAGTTAAGCCCCAGTATT	NZ_CP011964.1	1525580	-	SingleInsertion	13
AATAGAACGGCTGCTTGACA	TGTCAAGCAGCCGTTCTATT	NZ_CP011964.1	1173653	-	SingleInsertion	3
AATAGAATGTTTACTCCAAA	TTTGGAGTAAACATTCTATT	NZ_CP011964.1	598490	+	SingleInsertion	11
AATAGCAAACGACTTAACAT	ATGTTAAGTCGTTTGCTATT	NZ_CP011964.1	797304	-	SingleInsertion	4
AATAGCTCTAAACTCAGACG	CGTCTGAGTTTAGAGCTATT	NZ_CP011964.1	70531	-	SingleInsertion	12
AATAGTCACCTTTGTCATAC	GTATGACAAAGGTGACTATT	NZ_CP011964.1	228314	+	SingleInsertion	5
AATATACTAAACAAAAGAAA	TTTCTTTTGTTTAGTATATT	NZ_CP011964.1	2158445	+	SingleInsertion	7
AATATATGAAACGATCAAAA	TTTTGATCGTTTCATATATT	NZ_CP011964.1	2195108	+	SingleInsertion	5
AATATCAAAGCGGTGTTAGG	CCTAACACCGCTTTGATATT	NZ_CP011964.1	991238	+	SingleInsertion	7
AATATCCAGTGCCCATATGA	TCATATGGGCACTGGATATT	NZ_CP011964.1	957300	-	SingleInsertion	51
AATATCGGAGCCGCTAAGAC	GTCTTAGCGGCTCCGATATT	NZ_CP011964.1	1292011	+	SingleInsertion	3
AATATGAACTAAGAAAGATC	GATCTTTCTTAGTTCATATT	NZ_CP011964.1	907588	-	SingleInsertion	7
AATATGATAACGTTAACCAT	ATGGTTAACGTTATCATATT	NZ_CP011964.1	1482882	+	SingleInsertion	3
AATATGTGTAATATACTGTA	TACAGTATATTACACATATT	NZ_CP011964.1	1599927	-	SingleInsertion	9
AATATTCTTCTATTTATCCG	CGGATAAATAGAAGAATATT	NZ_CP011964.1	450981	-	SingleInsertion	5
AATCAACTAGCGAAAGTTGT	ACAACTTTCGCTAGTTGATT	NZ_CP011964.1	1521313	+	SingleInsertion	9
AATCAGATATAAGCGTTCAA	TTGAACGCTTATATCTGATT	NZ_CP011964.1	2277677	+	SingleInsertion	35
AATCATTACGAATACAGTCA	TGACTGTATTCGTAATGATT	NZ_CP011964.1	19385	-	SingleInsertion	13
AATCCAAAGTATGCTCAACC	GGTTGAGCATACTTTGGATT	NZ_CP011964.1	561416	-	SingleInsertion	8
AATCCAGGAAACGAAGTAAG	CTTACTTCGTTTCCTGGATT	NZ_CP011964.1	2189322	+	SingleInsertion	14
AATCCTAGCTACCAGGCTTG	CAAGCCTGGTAGCTAGGATT	NZ_CP011964.1	1988110	+	SingleInsertion	5
AATCCTGAGTAATTAGGTAG	CTACCTAATTACTCAGGATT	NZ_CP011964.1	1034230	-	SingleInsertion	7
AATCGACTTGGACAAAACAT	ATGTTTTGTCCAAGTCGATT	NZ_CP011964.1	2321306	-	SingleInsertion	16
AATCGCTAGAAACTATATTG	CAATATAGTTTCTAGCGATT	NZ_CP011964.1	53031	+	SingleInsertion	7
AATCTACCCGATATTCTAAC	GTTAGAATATCGGGTAGATT	NZ_CP011964.1	256004	+	SingleInsertion	14
AATCTGGACTAACAAAATCT	AGATTTTGTTAGTCCAGATT	NZ_CP011964.1	1266386	-	SingleInsertion	8
AATCTTATGTCAGTATTGCG	CGCAATACTGACATAAGATT	NZ_CP011964.1	2164966	-	SingleInsertion	4
AATCTTCTGACAAGGCCGTC	GACGGCCTTGTCAGAAGATT	NZ_CP011964.1	1653843	-	SingleInsertion	3
AATGAAGCTAAGTACGCCAG	CTGGCGTACTTAGCTTCATT	NZ_CP011964.1	1066146	-	SingleInsertion	3
AATGAATCGACAGCCTATGA	TCATAGGCTGTCGATTCATT	NZ_CP011964.1	1536806	-	SingleInsertion	5
AATGAATGAACGAAGTCAAG	CTTGACTTCGTTCATTCATT	NZ_CP011964.1	2135488	-	SingleInsertion	6
AATGACAAATAAATTAGGAG	CTCCTAATTTATTTGTCATT	NZ_CP011964.1	1518115	-	SingleInsertion	6
AATGACCACATGAATGCAAT	ATTGCATTCATGTGGTCATT	NZ_CP011964.1	1578161	-	SingleInsertion	6
AATGAGAGTGTAAGATAGGT	ACCTATCTTACACTCTCATT	NZ_CP011964.1	965463	-	SingleInsertion	6
AATGATGAAAGATTTTACTG	CAGTAAAATCTTTCATCATT	NZ_CP011964.1	441101	+	SingleInsertion	22
AATGCGAAAATAACGTATAA	TTATACGTTATTTTCGCATT	NZ_CP011964.1	2316307	+	SingleInsertion	17
AATGGAAAAACGTGATCATC	GATGATCACGTTTTTCCATT	NZ_CP011964.1	1215778	+	SingleInsertion	19
AATGGACAAAACCTTGTATT	AATACAAGGTTTTGTCCATT	NZ_CP011964.1	486880	-	SingleInsertion	3
AATGGCCAAGATATGTCTAG	CTAGACATATCTTGGCCATT	NZ_CP011964.1	1107095	-	SingleInsertion	46
AATGGGCAGATAATATGTGT	ACACATATTATCTGCCCATT	NZ_CP011964.1	905576	-	SingleInsertion	9
AATGGGTAAGTAGGCATGTG	CACATGCCTACTTACCCATT	NZ_CP011964.1	2171643	+	SingleInsertion	20
AATGTAACAAAAACTACCTT	AAGGTAGTTTTTGTTACATT	NZ_CP011964.1	1719917	-	SingleInsertion	3
AATGTAAGGCACCATTATGA	TCATAATGGTGCCTTACATT	NZ_CP011964.1	1967699	-	SingleInsertion	8
AATGTAAGTACCATTTGAAA	TTTCAAATGGTACTTACATT	NZ_CP011964.1	103381	-	SingleInsertion	13
AATGTACTCCTTTCAGAGAA	TTCTCTGAAAGGAGTACATT	NZ_CP011964.1	2257237	-	SingleInsertion	6
AATGTGTTTCTATACCCGTT	AACGGGTATAGAAACACATT	NZ_CP011964.1	150244	-	SingleInsertion	3
AATGTTAAAATTATAGAAGC	GCTTCTATAATTTTAACATT	NZ_CP011964.1	2014584	-	SingleInsertion	3
AATGTTAAGATGGGCATCCT	AGGATGCCCATCTTAACATT	NZ_CP011964.1	2334558	-	SingleInsertion	5
AATTAAGGAAACAGCCTATC	GATAGGCTGTTTCCTTAATT	NZ_CP011964.1	2155661	-	SingleInsertion	11
AATTAATGTCGTTAACACGG	CCGTGTTAACGACATTAATT	NZ_CP011964.1	257995	+	SingleInsertion	3
AATTAGCAACGTGCGTTCGA	TCGAACGCACGTTGCTAATT	NZ_CP011964.1	290806	-	SingleInsertion	45
AATTAGGTGTACTCGTTAAA	TTTAACGAGTACACCTAATT	NZ_CP011964.1	642811	-	SingleInsertion	8
AATTAGTTGAAAGGAAGGTC	GACCTTCCTTTCAACTAATT	NZ_CP011964.1	615694	+	SingleInsertion	12
AATTCAAGGATAAATGCATT	AATGCATTTATCCTTGAATT	NZ_CP011964.1	148379	+	SingleInsertion	4
AATTCTGAATTATGTAAATG	CATTTACATAATTCAGAATT	NZ_CP011964.1	1813472	+	SingleInsertion	14
AATTGACACAGCTAAGACTT	AAGTCTTAGCTGTGTCAATT	NZ_CP011964.1	2164966	-	SingleInsertion	20
AATTGGGTTATTAACCCAGT	ACTGGGTTAATAACCCAATT	NZ_CP011964.1	75589	-	SingleInsertion	5
AATTGTAGGTCGTAAGAATG	CATTCTTACGACCTACAATT	NZ_CP011964.1	2337389	-	SingleInsertion	4
AATTTCCATTAAAACAAGTA	TACTTGTTTTAATGGAAATT	NZ_CP011964.1	2011483	+	SingleInsertion	3
AATTTGTGACTAAACTGGAG	CTCCAGTTTAGTCACAAATT	NZ_CP011964.1	462972	-	SingleInsertion	13
ACAAAAACTACGGTAGGACT	AGTCCTACCGTAGTTTTTGT	NZ_CP011964.1	1016491	+	SingleInsertion	9
ACAAAATATGTTACATCTAA	TTAGATGTAACATATTTTGT	NZ_CP011964.1	1859223	-	SingleInsertion	3
ACAAAATCCCACCCAGGAAG	CTTCCTGGGTGGGATTTTGT	NZ_CP011964.1	2313031	+	SingleInsertion	9
ACAAACTAACAACAGCATAG	CTATGCTGTTGTTAGTTTGT	NZ_CP011964.1	84342	+	SingleInsertion	29
ACAAACTCAAGTATATAGAA	TTCTATATACTTGAGTTTGT	NZ_CP011964.1	1265025	+	SingleInsertion	4
ACAAAGACAGAATGTACGAA	TTCGTACATTCTGTCTTTGT	NZ_CP011964.1	259220	-	SingleInsertion	13
ACAAAGACGGTATTCGTTCC	GGAACGAATACCGTCTTTGT	NZ_CP011964.1	106840	+	SingleInsertion	6
ACAAAGGGCGTTAATTGGCA	TGCCAATTAACGCCCTTTGT	NZ_CP011964.1	1723040	+	SingleInsertion	7
ACAAAGGTGACTCAACAAAA	TTTTGTTGAGTCACCTTTGT	NZ_CP011964.1	89119	-	SingleInsertion	12
ACAAATAACGCACTAATTCC	GGAATTAGTGCGTTATTTGT	NZ_CP011964.1	1137044	-	SingleInsertion	4
ACAACAAACTATACTCAACA	TGTTGAGTATAGTTTGTTGT	NZ_CP011964.1	1588233	+	SingleInsertion	3
ACAACAAGCTATGATTGCGC	GCGCAATCATAGCTTGTTGT	NZ_CP011964.1	1415711	-	SingleInsertion	6
ACAACAAGTCAAAGACAGCT	AGCTGTCTTTGACTTGTTGT	NZ_CP011964.1	983282	+	SingleInsertion	5
ACAACATAAAGCCAAACTAA	TTAGTTTGGCTTTATGTTGT	NZ_CP011964.1	413075	+	SingleInsertion	4
ACAACGACTTACGAATCTAA	TTAGATTCGTAAGTCGTTGT	NZ_CP011964.1	2182888	-	SingleInsertion	14
ACAAGAACCCAAAGAAAAAG	CTTTTTCTTTGGGTTCTTGT	NZ_CP011964.1	268285	+	SingleInsertion	8
ACAAGACGCTAATGGCACTT	AAGTGCCATTAGCGTCTTGT	NZ_CP011964.1	1384363	+	SingleInsertion	7
ACAAGATCCTATAGCTATCA	TGATAGCTATAGGATCTTGT	NZ_CP011964.1	113557	-	SingleInsertion	4
ACAAGATGCGTCTACACCAT	ATGGTGTAGACGCATCTTGT	NZ_CP011964.1	2132786	-	SingleInsertion	3
ACAAGCAAAAACAAGAAATA	TATTTCTTGTTTTTGCTTGT	NZ_CP011964.1	1751043	+	SingleInsertion	12
ACAAGCGTCAAAGCTCATCA	TGATGAGCTTTGACGCTTGT	NZ_CP011964.1	737139	-	SingleInsertion	3
ACAAGCTACATGCCTAAGTT	AACTTAGGCATGTAGCTTGT	NZ_CP011964.1	1567346	-	SingleInsertion	5
ACAATCAGATTGCAATATTA	TAATATTGCAATCTGATTGT	NZ_CP011964.1	969725	-	SingleInsertion	8
ACAATCATAAGTTGGAGCCG	CGGCTCCAACTTATGATTGT	NZ_CP011964.1	612684	-	SingleInsertion	8
ACAATCGTCCAGAAGGGTAC	GTACCCTTCTGGACGATTGT	NZ_CP011964.1	941858	+	SingleInsertion	5
ACAATTACTACCGTGTATAT	ATATACACGGTAGTAATTGT	NZ_CP011964.1	100880	-	SingleInsertion	3
ACAATTAGTAAGATTTTCTG	CAGAAAATCTTACTAATTGT	NZ_CP011964.1	1564873	+	SingleInsertion	3
ACAATTTGTGCTAAAGAAAA	TTTTCTTTAGCACAAATTGT	NZ_CP011964.1	246904	+	SingleInsertion	4
ACACAAAAAAATTAAGGGTC	GACCCTTAATTTTTTTGTGT	NZ_CP011964.1	159553	+	SingleInsertion	6
ACACAAACCATTTCATACGA	TCGTATGAAATGGTTTGTGT	NZ_CP011964.1	1562494	+	SingleInsertion	25
ACACAACACTCTTAAATGAC	GTCATTTAAGAGTGTTGTGT	NZ_CP011964.1	2183380	+	SingleInsertion	3
ACACAATCTATGATATTATT	AATAATATCATAGATTGTGT	NZ_CP011964.1	248203	+	SingleInsertion	6
ACACAGCCGTTTTTTAGAGG	CCTCTAAAAAACGGCTGTGT	NZ_CP011964.1	1567152	-	SingleInsertion	3
ACACAGTCACGAAGAATAAG	CTTATTCTTCGTGACTGTGT	NZ_CP011964.1	1944956	+	SingleInsertion	3
ACACAGTGGAACGCATACAT	ATGTATGCGTTCCACTGTGT	NZ_CP011964.1	972542	-	SingleInsertion	5
ACACATAGAAAGAAAAAATA	TATTTTTTCTTTCTATGTGT	NZ_CP011964.1	394698	+	SingleInsertion	4
ACACATAGCTTACGGGTAAG	CTTACCCGTAAGCTATGTGT	NZ_CP011964.1	953392	+	SingleInsertion	19
ACACCATAGGAAATAAAGAC	GTCTTTATTTCCTATGGTGT	NZ_CP011964.1	17355	+	SingleInsertion	6
ACACCTATATCCGGTACCAA	TTGGTACCGGATATAGGTGT	NZ_CP011964.1	1942430	-	SingleInsertion	4
ACACGAAGGGGCGCTGGAGA	TCTCCAGCGCCCCTTCGTGT	NZ_CP011964.1	23344	+	SingleInsertion	3
ACACGATTTAACCGAATGTT	AACATTCGGTTAAATCGTGT	NZ_CP011964.1	13790	-	SingleInsertion	4
ACACGTCGCGCTTCTAATGC	GCATTAGAAGCGCGACGTGT	NZ_CP011964.1	692899	-	SingleInsertion	3
ACACTGAAGGGAATAAACCA	TGGTTTATTCCCTTCAGTGT	NZ_CP011964.1	2286122	-	SingleInsertion	17
ACACTGCTCAACCCCCCCAA	TTGGGGGGGTTGAGCAGTGT	NZ_CP011964.1	1751708	+	SingleInsertion	14
ACAGAAATATCAAAAGTTGA	TCAACTTTTGATATTTCTGT	NZ_CP011964.1	1749153	-	SingleInsertion	6
ACAGAACAAATGTAAATTTT	AAAATTTACATTTGTTCTGT	NZ_CP011964.1	406787	+	SingleInsertion	4
ACAGAACTAAAGAGGGGAAT	ATTCCCCTCTTTAGTTCTGT	NZ_CP011964.1	2258760	+	SingleInsertion	4
ACAGAAGATTTGACCAAAAT	ATTTTGGTCAAATCTTCTGT	NZ_CP011964.1	1051319	-	SingleInsertion	5
ACAGATGAATAAATGAATAT	ATATTCATTTATTCATCTGT	NZ_CP011964.1	1182661	-	SingleInsertion	4
ACAGCCGAGAGTCCCAAGTT	AACTTGGGACTCTCGGCTGT	NZ_CP011964.1	2132983	-	SingleInsertion	24
ACAGCGAATGCCTGAAGCGT	ACGCTTCAGGCATTCGCTGT	NZ_CP011964.1	941858	+	SingleInsertion	4
ACAGGAAAGTTATCTAATAC	GTATTAGATAACTTTCCTGT	NZ_CP011964.1	1415100	-	SingleInsertion	3
ACAGGATGGACATTACAGGA	TCCTGTAATGTCCATCCTGT	NZ_CP011964.1	314038	-	SingleInsertion	6
ACAGGGTGAAAAATGCGATG	CATCGCATTTTTCACCCTGT	NZ_CP011964.1	1118596	-	SingleInsertion	6
ACAGTAGCCTACATAGATAG	CTATCTATGTAGGCTACTGT	NZ_CP011964.1	1119082	-	SingleInsertion	4
ACAGTGATCAACCAGATAAC	GTTATCTGGTTGATCACTGT	NZ_CP011964.1	1204310	+	SingleInsertion	3
ACAGTTAACCTTTATTGACT	AGTCAATAAAGGTTAACTGT	NZ_CP011964.1	1749153	-	SingleInsertion	4
ACAGTTCACAATTTGCCAGC	GCTGGCAAATTGTGAACTGT	NZ_CP011964.1	1319685	-	SingleInsertion	4
ACATAAACAGATAAGTAAAT	ATTTACTTATCTGTTTATGT	NZ_CP011964.1	1513497	-	SingleInsertion	4
ACATAGAATGAATCAAGGTA	TACCTTGATTCATTCTATGT	NZ_CP011964.1	661605	+	SingleInsertion	4
ACATATAATACCAGACCGCA	TGCGGTCTGGTATTATATGT	NZ_CP011964.1	114791	-	SingleInsertion	3
ACATATACGCCGTATTCCCA	TGGGAATACGGCGTATATGT	NZ_CP011964.1	1420639	-	SingleInsertion	8
ACATATAGGTGTACCATTTA	TAAATGGTACACCTATATGT	NZ_CP011964.1	503523	-	SingleInsertion	4
ACATATCCTGAGTATAATAC	GTATTATACTCAGGATATGT	NZ_CP011964.1	593315	+	SingleInsertion	6
ACATATCGGAATACATATAA	TTATATGTATTCCGATATGT	NZ_CP011964.1	276124	-	SingleInsertion	19
ACATCGCACATGACCTCCTT	AAGGAGGTCATGTGCGATGT	NZ_CP011964.1	702156	-	SingleInsertion	3
ACATCGGTTAAAAAAAGACT	AGTCTTTTTTTAACCGATGT	NZ_CP011964.1	1419108	-	SingleInsertion	6
ACATCTATTTGCGTCACCGG	CCGGTGACGCAAATAGATGT	NZ_CP011964.1	715874	-	SingleInsertion	11
ACATCTCCGCTCTAACAGGG	CCCTGTTAGAGCGGAGATGT	NZ_CP011964.1	78124	+	SingleInsertion	16
ACATGACGTAAGTTTAAGAC	GTCTTAAACTTACGTCATGT	NZ_CP011964.1	1345471	-	SingleInsertion	9
ACATGAGGGTTGATCTGAAT	ATTCAGATCAACCCTCATGT	NZ_CP011964.1	256835	-	SingleInsertion	4
ACATGGAAACAACAAACTAA	TTAGTTTGTTGTTTCCATGT	NZ_CP011964.1	2222654	+	SingleInsertion	5
ACATTACCACCGATGTACAA	TTGTACATCGGTGGTAATGT	NZ_CP011964.1	1983151	-	SingleInsertion	3
ACATTCAACTAAGTAAAACG	CGTTTTACTTAGTTGAATGT	NZ_CP011964.1	373404	-	SingleInsertion	6
ACATTGAAGCTAGAAATTGG	CCAATTTCTAGCTTCAATGT	NZ_CP011964.1	878094	+	SingleInsertion	3
ACCAAGGGCAAATACAAGAG	CTCTTGTATTTGCCCTTGGT	NZ_CP011964.1	1747505	-	SingleInsertion	38
ACCAATGGTATCTTATAATG	CATTATAAGATACCATTGGT	NZ_CP011964.1	2163554	+	SingleInsertion	24
ACCACCCCCGAGATCCAACA	TGTTGGATCTCGGGGGTGGT	NZ_CP011964.1	128312	+	SingleInsertion	5
ACCACTAAAGATCGTGAAAA	TTTTCACGATCTTTAGTGGT	NZ_CP011964.1	1635166	-	SingleInsertion	3
ACCAGTTACTTACAGACATC	GATGTCTGTAAGTAACTGGT	NZ_CP011964.1	594515	-	SingleInsertion	31
ACCATATATAAAACAGAACA	TGTTCTGTTTTATATATGGT	NZ_CP011964.1	2095598	+	SingleInsertion	5
ACCATCAAGCAAAATCTGGA	TCCAGATTTTGCTTGATGGT	NZ_CP011964.1	1437532	+	SingleInsertion	6
ACCATGTCCAGAGAGTATGA	TCATACTCTCTGGACATGGT	NZ_CP011964.1	76147	-	SingleInsertion	3
ACCCACATTGACGATACTAG	CTAGTATCGTCAATGTGGGT	NZ_CP011964.1	502316	+	SingleInsertion	3
ACCCAGAGCGCAGACAATCA	TGATTGTCTGCGCTCTGGGT	NZ_CP011964.1	1992583	+	SingleInsertion	8
ACCCAGAGTAGTATAAGAGA	TCTCTTATACTACTCTGGGT	NZ_CP011964.1	873935	-	SingleInsertion	4
ACCCAGGAGAAAATTAGAGG	CCTCTAATTTTCTCCTGGGT	NZ_CP011964.1	2263400	+	SingleInsertion	9
ACCCAGGGATAGAGCGTTGT	ACAACGCTCTATCCCTGGGT	NZ_CP011964.1	721837	-	SingleInsertion	5
ACCCCTTGACTAACATACAA	TTGTATGTTAGTCAAGGGGT	NZ_CP011964.1	2260819	-	SingleInsertion	5
ACCCGCTAAGTACTATAGAT	ATCTATAGTACTTAGCGGGT	NZ_CP011964.1	403342	-	SingleInsertion	4
ACCCTAAGATCTCTCGGGTT	AACCCGAGAGATCTTAGGGT	NZ_CP011964.1	408148	-	SingleInsertion	8
ACCCTCAAACGAAGAAGTCT	AGACTTCTTCGTTTGAGGGT	NZ_CP011964.1	2146051	+	SingleInsertion	3
ACCGAGTACGCTAAATAGCA	TGCTATTTAGCGTACTCGGT	NZ_CP011964.1	2267379	-	SingleInsertion	10
ACCGCTCGATCAGCAGATAT	ATATCTGCTGATCGAGCGGT	NZ_CP011964.1	758801	+	SingleInsertion	4
ACCGGGGTAAACGAAGAATA	TATTCTTCGTTTACCCCGGT	NZ_CP011964.1	1800360	+	SingleInsertion	11
ACCGGTATATTACTTTACCG	CGGTAAAGTAATATACCGGT	NZ_CP011964.1	880988	+	SingleInsertion	10
ACCGTATATAATACGAAAGA	TCTTTCGTATTATATACGGT	NZ_CP011964.1	1255315	-	SingleInsertion	17
ACCGTCTCCAAAAGAAAGAC	GTCTTTCTTTTGGAGACGGT	NZ_CP011964.1	1827532	-	SingleInsertion	10
ACCGTTGTCACGGCTAGTCC	GGACTAGCCGTGACAACGGT	NZ_CP011964.1	340109	+	SingleInsertion	3
ACCGTTTTAGAAATTTATTT	AAATAAATTTCTAAAACGGT	NZ_CP011964.1	2185675	+	SingleInsertion	4
ACCTAGATTGAGAGCAAGAA	TTCTTGCTCTCAATCTAGGT	NZ_CP011964.1	711406	-	SingleInsertion	10
ACCTGCCTTGAACGATTGAG	CTCAATCGTTCAAGGCAGGT	NZ_CP011964.1	113557	-	SingleInsertion	5
ACCTGGTAAAATTAGGAGAA	TTCTCCTAATTTTACCAGGT	NZ_CP011964.1	2115152	-	SingleInsertion	39
ACCTGTAACCCAAGAACGCG	CGCGTTCTTGGGTTACAGGT	NZ_CP011964.1	1561937	+	SingleInsertion	4
ACCTTACGTATAGACGAAAT	ATTTCGTCTATACGTAAGGT	NZ_CP011964.1	1139516	-	SingleInsertion	5
ACGAAATCATGCTCCAGACC	GGTCTGGAGCATGATTTCGT	NZ_CP011964.1	1052290	+	SingleInsertion	4
ACGAACAAAAAACCTTGGAA	TTCCAAGGTTTTTTGTTCGT	NZ_CP011964.1	2166552	-	SingleInsertion	3
ACGAACCCACAGAATCAAAA	TTTTGATTCTGTGGGTTCGT	NZ_CP011964.1	254954	+	SingleInsertion	5
ACGAAGACATATATTACCAC	GTGGTAATATATGTCTTCGT	NZ_CP011964.1	118937	+	SingleInsertion	4
ACGACAATTGCACTAACATG	CATGTTAGTGCAATTGTCGT	NZ_CP011964.1	2308113	+	SingleInsertion	6
ACGACTCAGTGCTGCACCAA	TTGGTGCAGCACTGAGTCGT	NZ_CP011964.1	483233	+	SingleInsertion	3
ACGAGCATACGTATAGAGAG	CTCTCTATACGTATGCTCGT	NZ_CP011964.1	1108722	+	SingleInsertion	32
ACGAGTAACAAGAACTGACA	TGTCAGTTCTTGTTACTCGT	NZ_CP011964.1	1966368	-	SingleInsertion	14
ACGATATCACGTTACAAACA	TGTTTGTAACGTGATATCGT	NZ_CP011964.1	1184860	+	SingleInsertion	6
ACGATATTAGCGCAAATTCC	GGAATTTGCGCTAATATCGT	NZ_CP011964.1	2314744	-	SingleInsertion	4
ACGATCAATGGACAAATAAT	ATTATTTGTCCATTGATCGT	NZ_CP011964.1	1042112	+	SingleInsertion	3
ACGATCTTGCGATATATAGG	CCTATATATCGCAAGATCGT	NZ_CP011964.1	674680	-	SingleInsertion	8
ACGCCAGTTAATGCCGTATG	CATACGGCATTAACTGGCGT	NZ_CP011964.1	2326639	-	SingleInsertion	5
ACGCCGAATAATAAATAAAG	CTTTATTTATTATTCGGCGT	NZ_CP011964.1	1211912	-	SingleInsertion	3
ACGCGACATGTAACAACAGA	TCTGTTGTTACATGTCGCGT	NZ_CP011964.1	2133686	+	SingleInsertion	4
ACGGCAATAAACCTAAACAA	TTGTTTAGGTTTATTGCCGT	NZ_CP011964.1	1518964	+	SingleInsertion	5
ACGGCGATCTTCAATGTAAT	ATTACATTGAAGATCGCCGT	NZ_CP011964.1	471031	+	SingleInsertion	11
ACGGTTGAAACGATTAGACA	TGTCTAATCGTTTCAACCGT	NZ_CP011964.1	1517434	-	SingleInsertion	9
ACGTAAACATGTTCATAAAT	ATTTATGAACATGTTTACGT	NZ_CP011964.1	26038	-	SingleInsertion	11
ACGTACCCAACCGTCAAAAA	TTTTTGACGGTTGGGTACGT	NZ_CP011964.1	1318534	-	SingleInsertion	31
ACGTATCAACTCAAAGAAAA	TTTTCTTTGAGTTGATACGT	NZ_CP011964.1	2262574	+	SingleInsertion	13
ACGTCCAAGAAAGAGGGGTG	CACCCCTCTTTCTTGGACGT	NZ_CP011964.1	357758	+	SingleInsertion	48
ACGTCTTTTAGAACACGACT	AGTCGTGTTCTAAAAGACGT	NZ_CP011964.1	2252489	-	SingleInsertion	6
ACGTGAAGGCATCTCCGCAA	TTGCGGAGATGCCTTCACGT	NZ_CP011964.1	367129	-	SingleInsertion	8
ACGTGACGACAGAGAAAATG	CATTTTCTCTGTCGTCACGT	NZ_CP011964.1	1316158	+	SingleInsertion	8
ACGTGAGGAATGCCCGAATT	AATTCGGGCATTCCTCACGT	NZ_CP011964.1	635908	-	SingleInsertion	14
ACGTGGAAACAAAACAAGAA	TTCTTGTTTTGTTTCCACGT	NZ_CP011964.1	659252	+	SingleInsertion	8
ACGTGTCCGCTCGCCAGGCT	AGCCTGGCGAGCGGACACGT	NZ_CP011964.1	111688	-	SingleInsertion	7
ACGTTGATAATGAACTTAGA	TCTAAGTTCATTATCAACGT	NZ_CP011964.1	185005	-	SingleInsertion	3
ACGTTGCCGCATTAAACCTT	AAGGTTTAATGCGGCAACGT	NZ_CP011964.1	2320401	-	SingleInsertion	4
ACTAAAACATTTCTGTAAAA	TTTTACAGAAATGTTTTAGT	NZ_CP011964.1	45540	-	SingleInsertion	11
ACTAAAATTTTATATGCCTA	TAGGCATATAAAATTTTAGT	NZ_CP011964.1	1032128	-	SingleInsertion	7
ACTAAATACTTGGGGGCGGA	TCCGCCCCCAAGTATTTAGT	NZ_CP011964.1	147883	-	SingleInsertion	7
ACTAAATCGTCCAAAATTAA	TTAATTTTGGACGATTTAGT	NZ_CP011964.1	616636	-	SingleInsertion	4
ACTAACTACACACAACCGAC	GTCGGTTGTGTGTAGTTAGT	NZ_CP011964.1	1980183	+	SingleInsertion	28
ACTAACTGGAGTTTAGACCA	TGGTCTAAACTCCAGTTAGT	NZ_CP011964.1	1395240	+	SingleInsertion	13
ACTAAGCAGAAGGGACTCAT	ATGAGTCCCTTCTGCTTAGT	NZ_CP011964.1	1256834	-	SingleInsertion	4
ACTAATCAATAGGAAATTCT	AGAATTTCCTATTGATTAGT	NZ_CP011964.1	812155	+	SingleInsertion	8
ACTAATGAAATATGCTTGTG	CACAAGCATATTTCATTAGT	NZ_CP011964.1	1349879	+	SingleInsertion	3
ACTACGTCCACACAGTCCAA	TTGGACTGTGTGGACGTAGT	NZ_CP011964.1	2248526	-	SingleInsertion	5
ACTACTTACTTGCACCACAC	GTGTGGTGCAAGTAAGTAGT	NZ_CP011964.1	1613587	+	SingleInsertion	8
ACTAGCCCATGGGAGTGCCT	AGGCACTCCCATGGGCTAGT	NZ_CP011964.1	1383021	-	SingleInsertion	5
ACTAGCTTCCTAACTTACCA	TGGTAAGTTAGGAAGCTAGT	NZ_CP011964.1	953392	+	SingleInsertion	16
ACTAGTATACTAAGAAACGA	TCGTTTCTTAGTATACTAGT	NZ_CP011964.1	15539	+	SingleInsertion	8
ACTATACACTAACATAGAGT	ACTCTATGTTAGTGTATAGT	NZ_CP011964.1	1314308	-	SingleInsertion	3
ACTATCAGACAAAAGAGTAT	ATACTCTTTTGTCTGATAGT	NZ_CP011964.1	53765	+	SingleInsertion	52
ACTCAAAAAAGTAAAGGGCA	TGCCCTTTACTTTTTTGAGT	NZ_CP011964.1	1850558	+	SingleInsertion	3
ACTCAGAATGCCATCAGAAT	ATTCTGATGGCATTCTGAGT	NZ_CP011964.1	1235451	+	SingleInsertion	4
ACTCATTAAAAATACCCGAT	ATCGGGTATTTTTAATGAGT	NZ_CP011964.1	1748540	-	SingleInsertion	4
ACTCCCACATAAATTAAAAC	GTTTTAATTTATGTGGGAGT	NZ_CP011964.1	978488	-	SingleInsertion	3
ACTCCTCGCAGACGTCCCGT	ACGGGACGTCTGCGAGGAGT	NZ_CP011964.1	2084527	+	SingleInsertion	5
ACTCGGTATGGCTATTAGTG	CACTAATAGCCATACCGAGT	NZ_CP011964.1	1784807	-	SingleInsertion	10
ACTCGTACTCCATTATTTGG	CCAAATAATGGAGTACGAGT	NZ_CP011964.1	2269863	-	SingleInsertion	11
ACTCGTGACGTTGAAAAAAC	GTTTTTTCAACGTCACGAGT	NZ_CP011964.1	766022	-	SingleInsertion	5
ACTCGTTAGGAGTTGTAAAA	TTTTACAACTCCTAACGAGT	NZ_CP011964.1	2182992	+	SingleInsertion	4
ACTCTCAAGACTCTGCATGA	TCATGCAGAGTCTTGAGAGT	NZ_CP011964.1	2217099	-	SingleInsertion	23
ACTCTCGTAGCCCCATACAT	ATGTATGGGGCTACGAGAGT	NZ_CP011964.1	34787	+	SingleInsertion	13
ACTCTGTGTCAGGAACTTTA	TAAAGTTCCTGACACAGAGT	NZ_CP011964.1	1436890	+	SingleInsertion	4
ACTGAAAAAGAATTAGAGAT	ATCTCTAATTCTTTTTCAGT	NZ_CP011964.1	581522	+	SingleInsertion	46
ACTGACAATTCTTTGACTGA	TCAGTCAAAGAATTGTCAGT	NZ_CP011964.1	1240268	+	SingleInsertion	4
ACTGACTCACATAGTAACTA	TAGTTACTATGTGAGTCAGT	NZ_CP011964.1	1141261	-	SingleInsertion	10
ACTGACTGAAGCAGAACAAT	ATTGTTCTGCTTCAGTCAGT	NZ_CP011964.1	2253238	-	SingleInsertion	3
ACTGATTAAAACATACCAGA	TCTGGTATGTTTTAATCAGT	NZ_CP011964.1	2331681	-	SingleInsertion	8
ACTGCAGAAGACGACAAGGG	CCCTTGTCGTCTTCTGCAGT	NZ_CP011964.1	1667539	-	SingleInsertion	57
ACTGGTAGCTTTTACTGGCA	TGCCAGTAAAAGCTACCAGT	NZ_CP011964.1	619004	+	SingleInsertion	14
ACTGTAAAAAATAAGGAACC	GGTTCCTTATTTTTTACAGT	NZ_CP011964.1	66466	-	SingleInsertion	3
ACTTAAATGTTTCATTGCGA	TCGCAATGAAACATTTAAGT	NZ_CP011964.1	1681364	-	SingleInsertion	67
ACTTAATACTAGAATAAGTC	GACTTATTCTAGTATTAAGT	NZ_CP011964.1	49332	+	SingleInsertion	4
ACTTAGGACTAAACTTGCTA	TAGCAAGTTTAGTCCTAAGT	NZ_CP011964.1	624583	+	SingleInsertion	7
ACTTCTTTCAGGACTAGAGG	CCTCTAGTCCTGAAAGAAGT	NZ_CP011964.1	1736128	+	SingleInsertion	4
ACTTGTAAAAGGAGCCAATA	TATTGGCTCCTTTTACAAGT	NZ_CP011964.1	1196997	-	SingleInsertion	6
AGAAAAAGGAGAAACTAAAT	ATTTAGTTTCTCCTTTTTCT	NZ_CP011964.1	1182061	-	SingleInsertion	3
AGAAACGCACCTTATAGCAT	ATGCTATAAGGTGCGTTTCT	NZ_CP011964.1	99325	+	SingleInsertion	3
AGAAACGGACAATAGACAGA	TCTGTCTATTGTCCGTTTCT	NZ_CP011964.1	1039672	-	SingleInsertion	5
AGAAAGACACAGAAACATGA	TCATGTTTCTGTGTCTTTCT	NZ_CP011964.1	1398794	+	SingleInsertion	4
AGAAAGCAAGTCTTAGTACT	AGTACTAAGACTTGCTTTCT	NZ_CP011964.1	2138393	+	SingleInsertion	6
AGAAAGTGAAAGGTCCGTGA	TCACGGACCTTTCACTTTCT	NZ_CP011964.1	1072435	-	SingleInsertion	5
AGAAATCGAACCGTTACATC	GATGTAACGGTTCGATTTCT	NZ_CP011964.1	2209118	+	SingleInsertion	3
AGAACAATATCACGGGAGAT	ATCTCCCGTGATATTGTTCT	NZ_CP011964.1	1526965	+	SingleInsertion	4
AGAACATGATGTGTTTTTGT	ACAAAAACACATCATGTTCT	NZ_CP011964.1	978843	+	SingleInsertion	44
AGAACCTTCACGGCGAATTT	AAATTCGCCGTGAAGGTTCT	NZ_CP011964.1	1874030	+	SingleInsertion	4
AGAACTACATGGAATACGGA	TCCGTATTCCATGTAGTTCT	NZ_CP011964.1	1057406	+	SingleInsertion	3
AGAACTGCAGGTCAACAAAA	TTTTGTTGACCTGCAGTTCT	NZ_CP011964.1	508472	+	SingleInsertion	19
AGAACTTTATCGATAAAACC	GGTTTTATCGATAAAGTTCT	NZ_CP011964.1	964480	-	SingleInsertion	17
AGAAGAAACAAATTAATGGC	GCCATTAATTTGTTTCTTCT	NZ_CP011964.1	1671975	+	SingleInsertion	3
AGAAGCTGCAGCCTCGAATT	AATTCGAGGCTGCAGCTTCT	NZ_CP011964.1	740529	-	SingleInsertion	5
AGAAGGAGAGAAATGTTATA	TATAACATTTCTCTCCTTCT	NZ_CP011964.1	200891	+	SingleInsertion	4
AGAATACAATGAGAGAAATC	GATTTCTCTCATTGTATTCT	NZ_CP011964.1	1773711	-	SingleInsertion	9
AGAATAGGCAAACACAGTGG	CCACTGTGTTTGCCTATTCT	NZ_CP011964.1	2167828	+	SingleInsertion	3
AGAATCGTGAACTAATTGTA	TACAATTAGTTCACGATTCT	NZ_CP011964.1	172032	-	SingleInsertion	3
AGAATGACAGAATAATCGGA	TCCGATTATTCTGTCATTCT	NZ_CP011964.1	1223570	-	SingleInsertion	3
AGAATGCAAGGTACTCTTTG	CAAAGAGTACCTTGCATTCT	NZ_CP011964.1	231981	+	SingleInsertion	9
AGAATGGAAATATTAAGACC	GGTCTTAATATTTCCATTCT	NZ_CP011964.1	571223	-	SingleInsertion	4
AGAATTCATCGAAATACGGA	TCCGTATTTCGATGAATTCT	NZ_CP011964.1	1233504	+	SingleInsertion	3
AGAATTGACTACAGGTCTTG	CAAGACCTGTAGTCAATTCT	NZ_CP011964.1	2233107	+	SingleInsertion	10
AGACAAACACGCAAACGAAT	ATTCGTTTGCGTGTTTGTCT	NZ_CP011964.1	971540	-	SingleInsertion	17
AGACAAATGAACCAAAACAG	CTGTTTTGGTTCATTTGTCT	NZ_CP011964.1	720270	+	SingleInsertion	3
AGACACGACGAAGAGACACG	CGTGTCTCTTCGTCGTGTCT	NZ_CP011964.1	503584	-	SingleInsertion	11
AGACATAATATGTTTACTCA	TGAGTAAACATATTATGTCT	NZ_CP011964.1	2246667	+	SingleInsertion	6
AGACATACGATGAAAGCATA	TATGCTTTCATCGTATGTCT	NZ_CP011964.1	592748	-	SingleInsertion	34
AGACCAGTACTTAATCAGAC	GTCTGATTAAGTACTGGTCT	NZ_CP011964.1	318834	-	SingleInsertion	11
AGACCGTCTATCTAGAAAGG	CCTTTCTAGATAGACGGTCT	NZ_CP011964.1	457408	-	SingleInsertion	23
AGACCTTTAATCAAACGATA	TATCGTTTGATTAAAGGTCT	NZ_CP011964.1	1254916	-	SingleInsertion	3
AGACGACCAACAAGAAGAAC	GTTCTTCTTGTTGGTCGTCT	NZ_CP011964.1	353473	+	SingleInsertion	11
AGACGACCGACTACATTAAT	ATTAATGTAGTCGGTCGTCT	NZ_CP011964.1	2147662	-	SingleInsertion	5
AGACGCCCAAGGAATTGTAT	ATACAATTCCTTGGGCGTCT	NZ_CP011964.1	148147	+	SingleInsertion	8
AGACGTCACAACTCTAGATG	CATCTAGAGTTGTGACGTCT	NZ_CP011964.1	731035	+	SingleInsertion	8
AGACTGATTCCTACAGAACT	AGTTCTGTAGGAATCAGTCT	NZ_CP011964.1	431740	-	SingleInsertion	21
AGACTTGTGGCACCGTCAGC	GCTGACGGTGCCACAAGTCT	NZ_CP011964.1	972519	+	SingleInsertion	5
AGAGAAATCCCTCCCCCCGC	GCGGGGGGAGGGATTTCTCT	NZ_CP011964.1	1804836	+	SingleInsertion	5
AGAGAACGCAAGCAATCAAG	CTTGATTGCTTGCGTTCTCT	NZ_CP011964.1	1111350	+	SingleInsertion	28
AGAGAATGCCAGGCTTTTCG	CGAAAAGCCTGGCATTCTCT	NZ_CP011964.1	2001775	-	SingleInsertion	6
AGAGATTTAAGCTCTGAACC	GGTTCAGAGCTTAAATCTCT	NZ_CP011964.1	943209	+	SingleInsertion	10
AGAGCAAATACTTTAGGCCA	TGGCCTAAAGTATTTGCTCT	NZ_CP011964.1	22620	+	SingleInsertion	5
AGAGCCACATTACTACAATG	CATTGTAGTAATGTGGCTCT	NZ_CP011964.1	920284	-	SingleInsertion	9
AGAGCCACTTGCCAAAGATT	AATCTTTGGCAAGTGGCTCT	NZ_CP011964.1	1132659	+	SingleInsertion	7
AGAGGGTTGGAATTATTTGA	TCAAATAATTCCAACCCTCT	NZ_CP011964.1	2232350	+	SingleInsertion	7
AGAGGTCTCAACTTAAGCAG	CTGCTTAAGTTGAGACCTCT	NZ_CP011964.1	2149571	-	SingleInsertion	5
AGAGTAACATAACCACTAGG	CCTAGTGGTTATGTTACTCT	NZ_CP011964.1	2251962	-	SingleInsertion	4
AGAGTAGAAAGACAACAAAG	CTTTGTTGTCTTTCTACTCT	NZ_CP011964.1	506227	-	SingleInsertion	24
AGATAAGTACGTATGAAAAA	TTTTTCATACGTACTTATCT	NZ_CP011964.1	892157	+	SingleInsertion	15
AGATAAGTTCTAGTGACCCT	AGGGTCACTAGAACTTATCT	NZ_CP011964.1	1680533	-	SingleInsertion	4
AGATAATCCGAATTCTAGGA	TCCTAGAATTCGGATTATCT	NZ_CP011964.1	1816186	+	SingleInsertion	4
AGATACATATAAAACTAAAA	TTTTAGTTTTATATGTATCT	NZ_CP011964.1	1264590	-	SingleInsertion	12
AGATACCTGGAACATTAACT	AGTTAATGTTCCAGGTATCT	NZ_CP011964.1	1149128	+	SingleInsertion	24
AGATAGGATACACGACGAAT	ATTCGTCGTGTATCCTATCT	NZ_CP011964.1	1275851	+	SingleInsertion	9
AGATATATTAAACATTAAAA	TTTTAATGTTTAATATATCT	NZ_CP011964.1	1991207	+	SingleInsertion	4
AGATATGGTAGGAATGAACA	TGTTCATTCCTACCATATCT	NZ_CP011964.1	68805	-	SingleInsertion	20
AGATCTACTCTAAAAAAGAA	TTCTTTTTTAGAGTAGATCT	NZ_CP011964.1	1986848	+	SingleInsertion	10
AGATGAGCTTAAAAGTCTTA	TAAGACTTTTAAGCTCATCT	NZ_CP011964.1	326312	+	SingleInsertion	5
AGATGATACATGTGTTACTA	TAGTAACACATGTATCATCT	NZ_CP011964.1	127037	-	SingleInsertion	14
AGATGCTAAGTCACTAGACA	TGTCTAGTGACTTAGCATCT	NZ_CP011964.1	22620	+	SingleInsertion	5
AGATGCTATGTCAGACGGGA	TCCCGTCTGACATAGCATCT	NZ_CP011964.1	1393508	+	SingleInsertion	4
AGATGCTCACACGCATGAAA	TTTCATGCGTGTGAGCATCT	NZ_CP011964.1	1729894	-	SingleInsertion	13
AGATGCTCCACAGCACTCAC	GTGAGTGCTGTGGAGCATCT	NZ_CP011964.1	882130	+	SingleInsertion	3
AGATTCAGGTGTATGAAAAG	CTTTTCATACACCTGAATCT	NZ_CP011964.1	319183	-	SingleInsertion	12
AGATTTATGTCCAAGGGTTA	TAACCCTTGGACATAAATCT	NZ_CP011964.1	822828	+	SingleInsertion	5
AGATTTGAGTATGATAGATA	TATCTATCATACTCAAATCT	NZ_CP011964.1	1020277	-	SingleInsertion	5
AGCAAAACAGACGTACACAA	TTGTGTACGTCTGTTTTGCT	NZ_CP011964.1	2175263	-	SingleInsertion	7
AGCAAAAGTTGTATTGACAC	GTGTCAATACAACTTTTGCT	NZ_CP011964.1	2168202	+	SingleInsertion	3
AGCAAACGTACAGTTTGTAA	TTACAAACTGTACGTTTGCT	NZ_CP011964.1	1367541	+	SingleInsertion	9
AGCAATTTGAAACGTTTATA	TATAAACGTTTCAAATTGCT	NZ_CP011964.1	908211	-	SingleInsertion	4
AGCACAAATAAAAAGCTTTA	TAAAGCTTTTTATTTGTGCT	NZ_CP011964.1	605839	-	SingleInsertion	4
AGCACACCTGTATGGTGAAA	TTTCACCATACAGGTGTGCT	NZ_CP011964.1	1610467	+	SingleInsertion	3
AGCACATTTCCGTGAGAATC	GATTCTCACGGAAATGTGCT	NZ_CP011964.1	1789794	+	SingleInsertion	4
AGCACCAGTAACACAGAGCT	AGCTCTGTGTTACTGGTGCT	NZ_CP011964.1	146592	-	SingleInsertion	19
AGCAGCCAAACCTGTCCGCC	GGCGGACAGGTTTGGCTGCT	NZ_CP011964.1	14880	-	SingleInsertion	3
AGCAGGAATAGTGTCGTATA	TATACGACACTATTCCTGCT	NZ_CP011964.1	500761	-	SingleInsertion	5
AGCAGTACCGACGTACTTTT	AAAAGTACGTCGGTACTGCT	NZ_CP011964.1	475312	+	SingleInsertion	8
AGCAGTTTCGTGCCGTCATG	CATGACGGCACGAAACTGCT	NZ_CP011964.1	2252436	-	SingleInsertion	3
AGCATAATGGGCGTTACCTC	GAGGTAACGCCCATTATGCT	NZ_CP011964.1	1012732	-	SingleInsertion	5
AGCATACATTATTATAACCC	GGGTTATAATAATGTATGCT	NZ_CP011964.1	2261406	+	SingleInsertion	12
AGCATATCTGACATAGAACA	TGTTCTATGTCAGATATGCT	NZ_CP011964.1	1605319	-	SingleInsertion	3
AGCATGAACAAATCGTGTGA	TCACACGATTTGTTCATGCT	NZ_CP011964.1	2172539	-	SingleInsertion	4
AGCATGGGCACTAATGACCC	GGGTCATTAGTGCCCATGCT	NZ_CP011964.1	1478580	+	SingleInsertion	3
AGCATTTAAGTGTATAGAGA	TCTCTATACACTTAAATGCT	NZ_CP011964.1	467425	+	SingleInsertion	3
AGCATTTCCAATGATTACTT	AAGTAATCATTGGAAATGCT	NZ_CP011964.1	1225512	-	SingleInsertion	8
AGCATTTTGAAAGATAAAAC	GTTTTATCTTTCAAAATGCT	NZ_CP011964.1	1031937	-	SingleInsertion	4
AGCCAGGCAGCAGCGCCTTA	TAAGGCGCTGCTGCCTGGCT	NZ_CP011964.1	30289	+	SingleInsertion	7
AGCCCCCCAAAAAAGCGCGG	CCGCGCTTTTTTGGGGGGCT	NZ_CP011964.1	134369	-	SingleInsertion	19
AGCCCGATTCAGACCTAATT	AATTAGGTCTGAATCGGGCT	NZ_CP011964.1	203646	-	SingleInsertion	5
AGCGAAAACTGAAAAACTCG	CGAGTTTTTCAGTTTTCGCT	NZ_CP011964.1	1613475	+	SingleInsertion	6
AGCGAGCCAGACACAAAATG	CATTTTGTGTCTGGCTCGCT	NZ_CP011964.1	1872220	+	SingleInsertion	5
AGCGCAATGTTCCCCATGAT	ATCATGGGGAACATTGCGCT	NZ_CP011964.1	2248368	+	SingleInsertion	3
AGCGCCTTAAGAGGCCTCTA	TAGAGGCCTCTTAAGGCGCT	NZ_CP011964.1	145902	-	SingleInsertion	13
AGCGCTCAGCATCAGGGCGA	TCGCCCTGATGCTGAGCGCT	NZ_CP011964.1	1314277	+	SingleInsertion	5
AGCGCTCGAAAACTACTATA	TATAGTAGTTTTCGAGCGCT	NZ_CP011964.1	1038958	+	SingleInsertion	4
AGCGGCAAGCAAATCCCGGG	CCCGGGATTTGCTTGCCGCT	NZ_CP011964.1	1020511	-	SingleInsertion	19
AGCGTAAGTGCATCATTCAG	CTGAATGATGCACTTACGCT	NZ_CP011964.1	1058149	-	SingleInsertion	15
AGCGTCAAGACTATGACTTG	CAAGTCATAGTCTTGACGCT	NZ_CP011964.1	776733	-	SingleInsertion	6
AGCTAAATTTTCGTAGAAGA	TCTTCTACGAAAATTTAGCT	NZ_CP011964.1	394305	+	SingleInsertion	5
AGCTTCTAATATGGATTAGC	GCTAATCCATATTAGAAGCT	NZ_CP011964.1	214908	+	SingleInsertion	4
AGCTTGAAAGTGCTTTGCCG	CGGCAAAGCACTTTCAAGCT	NZ_CP011964.1	2316051	+	SingleInsertion	5
AGCTTTAGTTTATCTTGTAC	GTACAAGATAAACTAAAGCT	NZ_CP011964.1	823544	-	SingleInsertion	31
AGGAAACTATGGTGAGTTAT	ATAACTCACCATAGTTTCCT	NZ_CP011964.1	878904	+	SingleInsertion	3
AGGAACTTCAGAGAAAGAAA	TTTCTTTCTCTGAAGTTCCT	NZ_CP011964.1	574631	-	SingleInsertion	8
AGGACACCACACAGAAATCA	TGATTTCTGTGTGGTGTCCT	NZ_CP011964.1	1855301	-	SingleInsertion	3
AGGACACGGGAATAAATGCA	TGCATTTATTCCCGTGTCCT	NZ_CP011964.1	1978274	+	SingleInsertion	7
AGGACTGCTAGTATTATAAT	ATTATAATACTAGCAGTCCT	NZ_CP011964.1	278052	-	SingleInsertion	3
AGGAGACGGGTAAATGTCTA	TAGACATTTACCCGTCTCCT	NZ_CP011964.1	2202120	-	SingleInsertion	7
AGGAGGTCAAACCGCACACC	GGTGTGCGGTTTGACCTCCT	NZ_CP011964.1	447427	+	SingleInsertion	6
AGGATGTCTTATTAAGCGAG	CTCGCTTAATAAGACATCCT	NZ_CP011964.1	424241	+	SingleInsertion	4
AGGATTAGCCGCCCTTAAAC	GTTTAAGGGCGGCTAATCCT	NZ_CP011964.1	1204335	+	SingleInsertion	26
AGGCAAAAGAAATAGCTTAC	GTAAGCTATTTCTTTTGCCT	NZ_CP011964.1	2094626	+	SingleInsertion	7
AGGCAACGCGGTAAAAATAT	ATATTTTTACCGCGTTGCCT	NZ_CP011964.1	1379897	+	SingleInsertion	4
AGGCAACTAACTTAATAATA	TATTATTAAGTTAGTTGCCT	NZ_CP011964.1	485766	-	SingleInsertion	5
AGGCATCAAACTAAACGCCA	TGGCGTTTAGTTTGATGCCT	NZ_CP011964.1	91958	-	SingleInsertion	5
AGGCCTAACAATTTGTCCTA	TAGGACAAATTGTTAGGCCT	NZ_CP011964.1	1319315	+	SingleInsertion	3
AGGGACGCACCATTAAGTTG	CAACTTAATGGTGCGTCCCT	NZ_CP011964.1	1204837	+	SingleInsertion	27
AGGGCAACATGAGTTTCAGG	CCTGAAACTCATGTTGCCCT	NZ_CP011964.1	1674245	+	SingleInsertion	3
AGGGCAGCCCGCAGTAACCC	GGGTTACTGCGGGCTGCCCT	NZ_CP011964.1	1111358	-	SingleInsertion	5
AGGGCCAAAGTAAGAAGTAG	CTACTTCTTACTTTGGCCCT	NZ_CP011964.1	1205298	-	SingleInsertion	26
AGGGCTGACAGGATTCAGTA	TACTGAATCCTGTCAGCCCT	NZ_CP011964.1	1598223	+	SingleInsertion	8
AGGGGAAAGGGACATCACTC	GAGTGATGTCCCTTTCCCCT	NZ_CP011964.1	733816	+	SingleInsertion	6
AGGGGGTAACTAAAAACGAT	ATCGTTTTTAGTTACCCCCT	NZ_CP011964.1	1572997	-	SingleInsertion	6
AGGGGTAAACAAAGAGATGC	GCATCTCTTTGTTTACCCCT	NZ_CP011964.1	94859	-	SingleInsertion	4
AGGGGTAAATGAGAGCAAGC	GCTTGCTCTCATTTACCCCT	NZ_CP011964.1	1013311	-	SingleInsertion	3
AGGGTAGGAATCAGTACATA	TATGTACTGATTCCTACCCT	NZ_CP011964.1	2182368	+	SingleInsertion	7
AGGGTCCAAAGGAAGGCAAA	TTTGCCTTCCTTTGGACCCT	NZ_CP011964.1	1265327	+	SingleInsertion	10
AGGGTCTACTACTTAACCAA	TTGGTTAAGTAGTAGACCCT	NZ_CP011964.1	129283	-	SingleInsertion	44
AGGGTTGGTAAAGGTCGGAA	TTCCGACCTTTACCAACCCT	NZ_CP011964.1	1964874	-	SingleInsertion	12
AGGTACATAGTTCCTAGCTA	TAGCTAGGAACTATGTACCT	NZ_CP011964.1	403129	+	SingleInsertion	6
AGGTAGAGTGTCAAAAAACG	CGTTTTTTGACACTCTACCT	NZ_CP011964.1	225838	-	SingleInsertion	3
AGGTATAGCAAATTAAAGAC	GTCTTTAATTTGCTATACCT	NZ_CP011964.1	734748	-	SingleInsertion	8
AGGTATAGTAGTACTAAAAA	TTTTTAGTACTACTATACCT	NZ_CP011964.1	2205376	+	SingleInsertion	6
AGGTTCTGAATCCTGATGAT	ATCATCAGGATTCAGAACCT	NZ_CP011964.1	1132078	-	SingleInsertion	3
AGTAAAATATCACTCGCGGC	GCCGCGAGTGATATTTTACT	NZ_CP011964.1	1153467	-	SingleInsertion	3
AGTAAACACACGACGGAATA	TATTCCGTCGTGTGTTTACT	NZ_CP011964.1	2221740	-	SingleInsertion	5
AGTAAACGTAAGATTAAACT	AGTTTAATCTTACGTTTACT	NZ_CP011964.1	2332226	-	SingleInsertion	5
AGTAACGAAACAAAATGATA	TATCATTTTGTTTCGTTACT	NZ_CP011964.1	119028	+	SingleInsertion	52
AGTAAGCTGAGACCCTTGAA	TTCAAGGGTCTCAGCTTACT	NZ_CP011964.1	116958	-	SingleInsertion	3
AGTACAGGAATAAAATTAGA	TCTAATTTTATTCCTGTACT	NZ_CP011964.1	1069699	-	SingleInsertion	11
AGTACTTAGATTGCCAACGA	TCGTTGGCAATCTAAGTACT	NZ_CP011964.1	988861	+	SingleInsertion	3
AGTATAGGATGGTTTGAGAT	ATCTCAAACCATCCTATACT	NZ_CP011964.1	395697	-	SingleInsertion	7
AGTATAGTTAGCCTAATAAC	GTTATTAGGCTAACTATACT	NZ_CP011964.1	966410	+	SingleInsertion	18
AGTATCCCACAATTAATAAA	TTTATTAATTGTGGGATACT	NZ_CP011964.1	1808550	-	SingleInsertion	9
AGTATTACCTTCCGCACCGT	ACGGTGCGGAAGGTAATACT	NZ_CP011964.1	1197067	-	SingleInsertion	5
AGTCCGTACAAAGCACAAGC	GCTTGTGCTTTGTACGGACT	NZ_CP011964.1	672345	+	SingleInsertion	3
AGTCCTGACACTTGCGTGGA	TCCACGCAAGTGTCAGGACT	NZ_CP011964.1	636666	+	SingleInsertion	4
AGTCTAGCGAAAAAAATGAG	CTCATTTTTTTCGCTAGACT	NZ_CP011964.1	197514	+	SingleInsertion	7
AGTCTGCCCTAAAGAACACA	TGTGTTCTTTAGGGCAGACT	NZ_CP011964.1	1594943	+	SingleInsertion	6
AGTGAGAATATATCTAATCG	CGATTAGATATATTCTCACT	NZ_CP011964.1	1954271	+	SingleInsertion	3
AGTGATCAGGAACGCCTCGT	ACGAGGCGTTCCTGATCACT	NZ_CP011964.1	634025	+	SingleInsertion	4
AGTGCTAACCTGATGATCTT	AAGATCATCAGGTTAGCACT	NZ_CP011964.1	1196962	-	SingleInsertion	5
AGTGGAAACAAAAGCCAGTC	GACTGGCTTTTGTTTCCACT	NZ_CP011964.1	74384	-	SingleInsertion	5
AGTGGGAAGATCCAGTATTA	TAATACTGGATCTTCCCACT	NZ_CP011964.1	105951	+	SingleInsertion	4
AGTGTCCACGGACCAGGGTC	GACCCTGGTCCGTGGACACT	NZ_CP011964.1	36041	-	SingleInsertion	3
AGTGTCCGACTAGCTATGTT	AACATAGCTAGTCGGACACT	NZ_CP011964.1	1669765	+	SingleInsertion	12
AGTGTGGAGAAAAACGTCGA	TCGACGTTTTTCTCCACACT	NZ_CP011964.1	1028394	-	SingleInsertion	12
AGTGTGTAAAAATCATAGTA	TACTATGATTTTTACACACT	NZ_CP011964.1	2144306	-	SingleInsertion	15
AGTTAAATGTAAATGAATAA	TTATTCATTTACATTTAACT	NZ_CP011964.1	2171271	+	SingleInsertion	24
AGTTAAGCGATGGAATAGAA	TTCTATTCCATCGCTTAACT	NZ_CP011964.1	1271692	+	SingleInsertion	23
AGTTAATTCCCATTGAATCA	TGATTCAATGGGAATTAACT	NZ_CP011964.1	429506	+	SingleInsertion	5
AGTTGACCGAACAACGGATA	TATCCGTTGTTCGGTCAACT	NZ_CP011964.1	1990205	+	SingleInsertion	3
AGTTGATTAATATTATATGG	CCATATAATATTAATCAACT	NZ_CP011964.1	430894	+	SingleInsertion	12
AGTTTACAGCATACAACAAC	GTTGTTGTATGCTGTAAACT	NZ_CP011964.1	1212333	+	SingleInsertion	9
AGTTTTAGCCTTCTTTCTCC	GGAGAAAGAAGGCTAAAACT	NZ_CP011964.1	795865	+	SingleInsertion	7
AGTTTTGATAAAGAATTTAG	CTAAATTCTTTATCAAAACT	NZ_CP011964.1	1391989	-	SingleInsertion	11
ATAAAACAAACGGTTCAATG	CATTGAACCGTTTGTTTTAT	NZ_CP011964.1	869396	-	SingleInsertion	3
ATAAAACTAATGTGGCCCAT	ATGGGCCACATTAGTTTTAT	NZ_CP011964.1	991576	+	SingleInsertion	3
ATAAAACTGCAAGTAGTCAA	TTGACTACTTGCAGTTTTAT	NZ_CP011964.1	811884	-	SingleInsertion	11
ATAAAATACATCATTTCGGA	TCCGAAATGATGTATTTTAT	NZ_CP011964.1	2217895	+	SingleInsertion	4
ATAAAATCGCCCTTAAAAGG	CCTTTTAAGGGCGATTTTAT	NZ_CP011964.1	761951	-	SingleInsertion	13
ATAAAATGATACTTACAGGT	ACCTGTAAGTATCATTTTAT	NZ_CP011964.1	2054516	+	SingleInsertion	5
ATAAACAGCTTATTGGGCTA	TAGCCCAATAAGCTGTTTAT	NZ_CP011964.1	801522	+	SingleInsertion	20
ATAAACCCCTGAGAAGCATG	CATGCTTCTCAGGGGTTTAT	NZ_CP011964.1	1349003	+	SingleInsertion	11
ATAAACGAACTAAGTAAAAG	CTTTTACTTAGTTCGTTTAT	NZ_CP011964.1	1992528	+	SingleInsertion	4
ATAAACGATAGATACATTTT	AAAATGTATCTATCGTTTAT	NZ_CP011964.1	1068341	-	SingleInsertion	15
ATAAACTGGTCCTAAAGACC	GGTCTTTAGGACCAGTTTAT	NZ_CP011964.1	896056	+	SingleInsertion	27
ATAAACTGTCTAAAAAATAG	CTATTTTTTAGACAGTTTAT	NZ_CP011964.1	781534	-	SingleInsertion	6
ATAAACTGTTCAGATTAGAC	GTCTAATCTGAACAGTTTAT	NZ_CP011964.1	360295	+	SingleInsertion	4
ATAAAGCAAAACTTTAAAAA	TTTTTAAAGTTTTGCTTTAT	NZ_CP011964.1	1853768	-	SingleInsertion	3
ATAAAGGGTGTTTTAGGTCC	GGACCTAAAACACCCTTTAT	NZ_CP011964.1	1028799	+	SingleInsertion	3
ATAAATAATGTTGCGCGTTT	AAACGCGCAACATTATTTAT	NZ_CP011964.1	1068341	-	SingleInsertion	5
ATAAATAGTGATGTGTTTAC	GTAAACACATCACTATTTAT	NZ_CP011964.1	426758	-	SingleInsertion	3
ATAAATCAAGACTTATGGAA	TTCCATAAGTCTTGATTTAT	NZ_CP011964.1	635011	+	SingleInsertion	3
ATAAATCTTCTAAACAAATT	AATTTGTTTAGAAGATTTAT	NZ_CP011964.1	860691	+	SingleInsertion	16
ATAAATGCCTCTTGTCTTAC	GTAAGACAAGAGGCATTTAT	NZ_CP011964.1	1721029	+	SingleInsertion	8
ATAAATTCTAAGAAACAGAA	TTCTGTTTCTTAGAATTTAT	NZ_CP011964.1	456937	+	SingleInsertion	6
ATAACATAATATCATCATAA	TTATGATGATATTATGTTAT	NZ_CP011964.1	750722	-	SingleInsertion	4
ATAACCCGTGAGCCAGTTGT	ACAACTGGCTCACGGGTTAT	NZ_CP011964.1	423836	+	SingleInsertion	10
ATAACGGGATCATCAAACAG	CTGTTTGATGATCCCGTTAT	NZ_CP011964.1	467439	+	SingleInsertion	4
ATAACGTAAGAAATACGAGC	GCTCGTATTTCTTACGTTAT	NZ_CP011964.1	1548023	-	SingleInsertion	5
ATAACTGGATATGCTTGCAC	GTGCAAGCATATCCAGTTAT	NZ_CP011964.1	84950	+	SingleInsertion	3
ATAAGATAAATCCTAAAATT	AATTTTAGGATTTATCTTAT	NZ_CP011964.1	2309266	-	SingleInsertion	3
ATAAGGGAGAAACACGTGAA	TTCACGTGTTTCTCCCTTAT	NZ_CP011964.1	700497	-	SingleInsertion	4
ATAAGTAGGATGTTAACTTT	AAAGTTAACATCCTACTTAT	NZ_CP011964.1	2256552	-	SingleInsertion	3
ATAATAACTGCGAGTCGATT	AATCGACTCGCAGTTATTAT	NZ_CP011964.1	1266345	+	SingleInsertion	23
ATAATCCGAAGCAGAACCAT	ATGGTTCTGCTTCGGATTAT	NZ_CP011964.1	1258298	+	SingleInsertion	31
ATAATCTAGCATGCGTAGAA	TTCTACGCATGCTAGATTAT	NZ_CP011964.1	1058024	+	SingleInsertion	4
ATACAAAATAATTAGTAATT	AATTACTAATTATTTTGTAT	NZ_CP011964.1	838659	+	SingleInsertion	4
ATACAAATCTTACTGCCCGC	GCGGGCAGTAAGATTTGTAT	NZ_CP011964.1	130373	+	SingleInsertion	10
ATACAAGTGTCAGATTACTT	AAGTAATCTGACACTTGTAT	NZ_CP011964.1	815959	-	SingleInsertion	3
ATACACAGCAGGAAGCCGTA	TACGGCTTCCTGCTGTGTAT	NZ_CP011964.1	518986	+	SingleInsertion	5
ATACAGACACTCTTAGAGCC	GGCTCTAAGAGTGTCTGTAT	NZ_CP011964.1	1881196	+	SingleInsertion	14
ATACAGTCATTCATGAATAG	CTATTCATGAATGACTGTAT	NZ_CP011964.1	2112329	+	SingleInsertion	5
ATACATTATATGAGCGGACT	AGTCCGCTCATATAATGTAT	NZ_CP011964.1	856584	+	SingleInsertion	7
ATACCCCGGGCTTAGACGAG	CTCGTCTAAGCCCGGGGTAT	NZ_CP011964.1	1978135	+	SingleInsertion	9
ATACCCTGAAAATAATATAC	GTATATTATTTTCAGGGTAT	NZ_CP011964.1	1722538	+	SingleInsertion	11
ATACGTGAAATGGCGTAACT	AGTTACGCCATTTCACGTAT	NZ_CP011964.1	737647	+	SingleInsertion	4
ATACTCAACGAGTAATAAAC	GTTTATTACTCGTTGAGTAT	NZ_CP011964.1	95810	-	SingleInsertion	3
ATACTCAAGACTAATACCGG	CCGGTATTAGTCTTGAGTAT	NZ_CP011964.1	1216562	+	SingleInsertion	11
ATACTCCAAATACGAATTCA	TGAATTCGTATTTGGAGTAT	NZ_CP011964.1	995785	+	SingleInsertion	4
ATACTTCGCCACGAGATCCC	GGGATCTCGTGGCGAAGTAT	NZ_CP011964.1	2170438	-	SingleInsertion	3
ATAGAAATCAAGATTATTGG	CCAATAATCTTGATTTCTAT	NZ_CP011964.1	453650	+	SingleInsertion	4
ATAGAATCTCAAAACGCATG	CATGCGTTTTGAGATTCTAT	NZ_CP011964.1	2185248	-	SingleInsertion	8
ATAGACCGTTAACGAAGGTT	AACCTTCGTTAACGGTCTAT	NZ_CP011964.1	2257469	+	SingleInsertion	3
ATAGAGACTAGAATGAAGAA	TTCTTCATTCTAGTCTCTAT	NZ_CP011964.1	514061	+	SingleInsertion	4
ATAGATACGTCTAATATAAA	TTTATATTAGACGTATCTAT	NZ_CP011964.1	612568	-	SingleInsertion	8
ATAGATGATAATTTAACGTA	TACGTTAAATTATCATCTAT	NZ_CP011964.1	486880	-	SingleInsertion	5
ATAGCTAACCCTAATGAAAA	TTTTCATTAGGGTTAGCTAT	NZ_CP011964.1	27751	+	SingleInsertion	8
ATAGCTCATAAACACGTGAA	TTCACGTGTTTATGAGCTAT	NZ_CP011964.1	915011	-	SingleInsertion	5
ATAGCTGAAACGAGTAGAAT	ATTCTACTCGTTTCAGCTAT	NZ_CP011964.1	842067	-	SingleInsertion	5
ATAGTATACTAGCCTTACGT	ACGTAAGGCTAGTATACTAT	NZ_CP011964.1	258729	+	SingleInsertion	5
ATAGTATGCGGTACTGAACA	TGTTCAGTACCGCATACTAT	NZ_CP011964.1	552559	-	SingleInsertion	6
ATAGTTTAGGCAGATGTGTA	TACACATCTGCCTAAACTAT	NZ_CP011964.1	354775	-	SingleInsertion	15
ATATAAAAACATATTACCGC	GCGGTAATATGTTTTTATAT	NZ_CP011964.1	562480	-	SingleInsertion	4
ATATAAGAAGAACAGCAACA	TGTTGCTGTTCTTCTTATAT	NZ_CP011964.1	895324	+	SingleInsertion	27
ATATAATTCTATAACAGAAT	ATTCTGTTATAGAATTATAT	NZ_CP011964.1	994650	+	SingleInsertion	9
ATATACCGTAAAGGTACAGA	TCTGTACCTTTACGGTATAT	NZ_CP011964.1	1703519	-	SingleInsertion	5
ATATACCTGAGCATTGATCA	TGATCAATGCTCAGGTATAT	NZ_CP011964.1	1067885	-	SingleInsertion	8
ATATAGGAGATACAACATAA	TTATGTTGTATCTCCTATAT	NZ_CP011964.1	1142909	-	SingleInsertion	5
ATATAGTGTAATCACTAACA	TGTTAGTGATTACACTATAT	NZ_CP011964.1	1404074	-	SingleInsertion	3
ATATATGAACAGCATAAAAA	TTTTTATGCTGTTCATATAT	NZ_CP011964.1	919987	+	SingleInsertion	7
ATATGAACGAGGGAAGGACA	TGTCCTTCCCTCGTTCATAT	NZ_CP011964.1	758669	-	SingleInsertion	11
ATATGAGAACTATATAAGAC	GTCTTATATAGTTCTCATAT	NZ_CP011964.1	915918	-	SingleInsertion	4
ATATGAGCGGAGAGCTAAGC	GCTTAGCTCTCCGCTCATAT	NZ_CP011964.1	208223	+	SingleInsertion	3
ATATGATATGAGTATGATGA	TCATCATACTCATATCATAT	NZ_CP011964.1	1186416	+	SingleInsertion	20
ATATGCCAGCAGGCCGACTT	AAGTCGGCCTGCTGGCATAT	NZ_CP011964.1	1381432	+	SingleInsertion	5
ATATGGCAATAACCTAAAAG	CTTTTAGGTTATTGCCATAT	NZ_CP011964.1	1802667	-	SingleInsertion	16
ATATTAGACATAAAGGCACA	TGTGCCTTTATGTCTAATAT	NZ_CP011964.1	949079	-	SingleInsertion	5
ATATTAGAGGTATTTAATAC	GTATTAAATACCTCTAATAT	NZ_CP011964.1	1073560	-	SingleInsertion	14
ATATTCGTTAACTTTAGCTT	AAGCTAAAGTTAACGAATAT	NZ_CP011964.1	955496	+	SingleInsertion	8
ATCAAAAGATTTACATCCGA	TCGGATGTAAATCTTTTGAT	NZ_CP011964.1	213348	-	SingleInsertion	9
ATCAAATAACTAGGCTCATC	GATGAGCCTAGTTATTTGAT	NZ_CP011964.1	131983	-	SingleInsertion	11
ATCAAGATGGTAACCCGTTG	CAACGGGTTACCATCTTGAT	NZ_CP011964.1	121967	+	SingleInsertion	3
ATCAATGCCCTCTTTAACAG	CTGTTAAAGAGGGCATTGAT	NZ_CP011964.1	1871611	-	SingleInsertion	6
ATCAATGTATGTACCCTCGA	TCGAGGGTACATACATTGAT	NZ_CP011964.1	18332	+	SingleInsertion	11
ATCAGCAAATAATGAGTTAC	GTAACTCATTATTTGCTGAT	NZ_CP011964.1	35652	-	SingleInsertion	5
ATCATCACGAACCGCAGAAG	CTTCTGCGGTTCGTGATGAT	NZ_CP011964.1	34164	+	SingleInsertion	6
ATCATTTGCCTTGTGGACAC	GTGTCCACAAGGCAAATGAT	NZ_CP011964.1	1175178	+	SingleInsertion	10
ATCCACAACTATGATAGAAG	CTTCTATCATAGTTGTGGAT	NZ_CP011964.1	1785329	-	SingleInsertion	8
ATCCAGAGGAGTATATCTGA	TCAGATATACTCCTCTGGAT	NZ_CP011964.1	879559	-	SingleInsertion	3
ATCCATGCCAAGCCCGAGAG	CTCTCGGGCTTGGCATGGAT	NZ_CP011964.1	30249	+	SingleInsertion	6
ATCCCGTGACTATGATATTG	CAATATCATAGTCACGGGAT	NZ_CP011964.1	137090	+	SingleInsertion	3
ATCCGCCACTGAAGCATACA	TGTATGCTTCAGTGGCGGAT	NZ_CP011964.1	1561697	-	SingleInsertion	3
ATCCGCGGTTTAGAGTAAAG	CTTTACTCTAAACCGCGGAT	NZ_CP011964.1	1535358	+	SingleInsertion	9
ATCCTATCTAGTCATGAATT	AATTCATGACTAGATAGGAT	NZ_CP011964.1	2192877	-	SingleInsertion	5
ATCCTTTAACAAACGCAAAA	TTTTGCGTTTGTTAAAGGAT	NZ_CP011964.1	1211966	+	SingleInsertion	3
ATCGATATAAGACTAGCTTG	CAAGCTAGTCTTATATCGAT	NZ_CP011964.1	1390565	-	SingleInsertion	5
ATCGCAACCAACATAGATAC	GTATCTATGTTGGTTGCGAT	NZ_CP011964.1	823700	-	SingleInsertion	3
ATCGTCATAACTAACGTTGC	GCAACGTTAGTTATGACGAT	NZ_CP011964.1	955094	+	SingleInsertion	10
ATCGTGTAATCTTCCCTATC	GATAGGGAAGATTACACGAT	NZ_CP011964.1	1072402	+	SingleInsertion	7
ATCGTTTTATTAAAAGTACA	TGTACTTTTAATAAAACGAT	NZ_CP011964.1	56571	+	SingleInsertion	7
ATCTCAACATCTTTAAGACT	AGTCTTAAAGATGTTGAGAT	NZ_CP011964.1	1045969	+	SingleInsertion	5
ATCTGAAAACACATCAAGGC	GCCTTGATGTGTTTTCAGAT	NZ_CP011964.1	34724	-	SingleInsertion	3
ATCTGAAACGCTGAACTCCG	CGGAGTTCAGCGTTTCAGAT	NZ_CP011964.1	2147896	+	SingleInsertion	3
ATCTGAAATCTGGTACAGAC	GTCTGTACCAGATTTCAGAT	NZ_CP011964.1	323243	-	AmbiguousInsertions	1
ATCTGAAATCTGGTACAGAC	GTCTGTACCAGATTTCAGAT	NZ_CP011964.1	323244	-	AmbiguousInsertions	4
ATCTGAGAGTAAAGTGTGAT	ATCACACTTTACTCTCAGAT	NZ_CP011964.1	1167895	-	SingleInsertion	10
ATCTGCACTAAAACGTAATT	AATTACGTTTTAGTGCAGAT	NZ_CP011964.1	1967230	-	SingleInsertion	3
ATCTGCTTAAACTTACTATT	AATAGTAAGTTTAAGCAGAT	NZ_CP011964.1	429343	+	SingleInsertion	16
ATCTGGAATTTAAGGTACAG	CTGTACCTTAAATTCCAGAT	NZ_CP011964.1	2003977	-	SingleInsertion	67
ATCTGGGCAGCAATACTCAG	CTGAGTATTGCTGCCCAGAT	NZ_CP011964.1	2186905	-	SingleInsertion	5
ATCTGTCTTGCCCCAGAACA	TGTTCTGGGGCAAGACAGAT	NZ_CP011964.1	2213850	+	SingleInsertion	5
ATCTTAAAGAAATATCAAAA	TTTTGATATTTCTTTAAGAT	NZ_CP011964.1	56663	+	SingleInsertion	10
ATCTTAGGATACGTGTCCGA	TCGGACACGTATCCTAAGAT	NZ_CP011964.1	975761	-	SingleInsertion	5
ATGAAAAATCGTATAGGATC	GATCCTATACGATTTTTCAT	NZ_CP011964.1	794995	+	SingleInsertion	5
ATGAAAATAAATAAAAACAG	CTGTTTTTATTTATTTTCAT	NZ_CP011964.1	1678464	-	SingleInsertion	3
ATGAAATGAATGAATCTCCC	GGGAGATTCATTCATTTCAT	NZ_CP011964.1	1801080	-	SingleInsertion	6
ATGAAATTACTATTGGCCAA	TTGGCCAATAGTAATTTCAT	NZ_CP011964.1	409973	+	SingleInsertion	3
ATGAACATCTAAATCAGGTT	AACCTGATTTAGATGTTCAT	NZ_CP011964.1	796779	+	SingleInsertion	3
ATGACAAAAGCCCTGGATGA	TCATCCAGGGCTTTTGTCAT	NZ_CP011964.1	1208041	-	SingleInsertion	5
ATGACAAGCTGAATTCTTAT	ATAAGAATTCAGCTTGTCAT	NZ_CP011964.1	1450921	-	SingleInsertion	16
ATGACGGAAAACAGTATGTA	TACATACTGTTTTCCGTCAT	NZ_CP011964.1	1231719	+	SingleInsertion	4
ATGACTAGAACCCCGTACGT	ACGTACGGGGTTCTAGTCAT	NZ_CP011964.1	1236737	-	SingleInsertion	4
ATGAGCGTTGCACGGTCTGT	ACAGACCGTGCAACGCTCAT	NZ_CP011964.1	1162827	-	SingleInsertion	16
ATGAGTAAGAATCTTGTAAC	GTTACAAGATTCTTACTCAT	NZ_CP011964.1	1760209	-	SingleInsertion	4
ATGATACTACTTTCACCGCA	TGCGGTGAAAGTAGTATCAT	NZ_CP011964.1	1234251	+	SingleInsertion	8
ATGATAGTAAATACTCCCAC	GTGGGAGTATTTACTATCAT	NZ_CP011964.1	2318229	+	SingleInsertion	3
ATGATGGCTACTCAACTTAA	TTAAGTTGAGTAGCCATCAT	NZ_CP011964.1	1946905	+	SingleInsertion	4
ATGCAATGGTATGTGCGCAT	ATGCGCACATACCATTGCAT	NZ_CP011964.1	2198555	+	SingleInsertion	5
ATGCAATTGTAAACCGGCTG	CAGCCGGTTTACAATTGCAT	NZ_CP011964.1	184945	+	SingleInsertion	3
ATGCATAGATGACTGGTTAC	GTAACCAGTCATCTATGCAT	NZ_CP011964.1	2198521	+	SingleInsertion	3
ATGCCCAACTGTATATATCA	TGATATATACAGTTGGGCAT	NZ_CP011964.1	1180190	+	SingleInsertion	9
ATGCCCAAGGTCGCATCGAA	TTCGATGCGACCTTGGGCAT	NZ_CP011964.1	1337605	-	SingleInsertion	8
ATGCCGCAGTTTGTACCGGA	TCCGGTACAAACTGCGGCAT	NZ_CP011964.1	2312229	-	SingleInsertion	8
ATGCCTGGTCCGAAATTGAA	TTCAATTTCGGACCAGGCAT	NZ_CP011964.1	2216267	-	SingleInsertion	11
ATGCGGTAATCTGATTTGGT	ACCAAATCAGATTACCGCAT	NZ_CP011964.1	705349	-	SingleInsertion	5
ATGCGTGAAGAGTATGCTGT	ACAGCATACTCTTCACGCAT	NZ_CP011964.1	364089	+	SingleInsertion	3
ATGGACATACTAAATGTCAG	CTGACATTTAGTATGTCCAT	NZ_CP011964.1	1435959	+	SingleInsertion	5
ATGGCGACCGGTAGAAACAT	ATGTTTCTACCGGTCGCCAT	NZ_CP011964.1	633423	-	SingleInsertion	5
ATGGCGTGCGAAATTTACTT	AAGTAAATTTCGCACGCCAT	NZ_CP011964.1	905213	-	SingleInsertion	7
ATGGTTGAGAACTCTGAGCC	GGCTCAGAGTTCTCAACCAT	NZ_CP011964.1	1653940	-	SingleInsertion	14
ATGTAACAAAGAAAATCTTT	AAAGATTTTCTTTGTTACAT	NZ_CP011964.1	1395962	+	SingleInsertion	3
ATGTACTATAAGTGGGAGTC	GACTCCCACTTATAGTACAT	NZ_CP011964.1	1017321	-	SingleInsertion	5
ATGTAGACGCGAGAGTATCA	TGATACTCTCGCGTCTACAT	NZ_CP011964.1	29150	-	SingleInsertion	12
ATGTAGGAACTTACACTAGA	TCTAGTGTAAGTTCCTACAT	NZ_CP011964.1	1137137	+	SingleInsertion	5
ATGTAGTTCGAATGATATGA	TCATATCATTCGAACTACAT	NZ_CP011964.1	1236111	-	SingleInsertion	7
ATGTATGATATATCTTATAA	TTATAAGATATATCATACAT	NZ_CP011964.1	245001	+	SingleInsertion	8
ATGTATTTGAAATAGCATGA	TCATGCTATTTCAAATACAT	NZ_CP011964.1	745592	-	SingleInsertion	8
ATGTCGACATCAAACGTCCA	TGGACGTTTGATGTCGACAT	NZ_CP011964.1	1175295	-	SingleInsertion	5
ATGTCTACACATGATGCTAT	ATAGCATCATGTGTAGACAT	NZ_CP011964.1	466616	+	SingleInsertion	23
ATGTCTTACTGCAATAAACT	AGTTTATTGCAGTAAGACAT	NZ_CP011964.1	1572573	-	SingleInsertion	4
ATGTGATTACCAAGTTAAAA	TTTTAACTTGGTAATCACAT	NZ_CP011964.1	782656	+	SingleInsertion	3
ATGTGGACAAGGTCTCACTA	TAGTGAGACCTTGTCCACAT	NZ_CP011964.1	2065881	+	SingleInsertion	3
ATGTGTAACCGATACCAATA	TATTGGTATCGGTTACACAT	NZ_CP011964.1	1884640	+	SingleInsertion	4
ATGTTCGAGGATGATATAAG	CTTATATCATCCTCGAACAT	NZ_CP011964.1	434039	-	SingleInsertion	3
ATTAAAACAATTACAAACGT	ACGTTTGTAATTGTTTTAAT	NZ_CP011964.1	1655325	+	SingleInsertion	32
ATTAAACTTTGAAGTAAGGG	CCCTTACTTCAAAGTTTAAT	NZ_CP011964.1	1281331	+	SingleInsertion	4
ATTAAAGTAAGAATGACCAA	TTGGTCATTCTTACTTTAAT	NZ_CP011964.1	2186345	-	SingleInsertion	11
ATTAAATGAGAAAACGCGAT	ATCGCGTTTTCTCATTTAAT	NZ_CP011964.1	209501	-	SingleInsertion	8
ATTAACATTGTGTATAAAGG	CCTTTATACACAATGTTAAT	NZ_CP011964.1	196465	-	SingleInsertion	21
ATTAAGACGCAAAATATAGC	GCTATATTTTGCGTCTTAAT	NZ_CP011964.1	375414	+	SingleInsertion	4
ATTAAGAGCGTTCATTGGTC	GACCAATGAACGCTCTTAAT	NZ_CP011964.1	1233474	-	SingleInsertion	3
ATTACAAACGTCGAATTGGG	CCCAATTCGACGTTTGTAAT	NZ_CP011964.1	1942739	+	SingleInsertion	28
ATTACACGTTCCGGAAATAT	ATATTTCCGGAACGTGTAAT	NZ_CP011964.1	887555	+	SingleInsertion	3
ATTACATCCTGAGGAGATAA	TTATCTCCTCAGGATGTAAT	NZ_CP011964.1	1264483	+	SingleInsertion	31
ATTACCACTTGTAGACTGAA	TTCAGTCTACAAGTGGTAAT	NZ_CP011964.1	981246	-	SingleInsertion	8
ATTACGAAAACTGAATTATC	GATAATTCAGTTTTCGTAAT	NZ_CP011964.1	2305883	+	SingleInsertion	3
ATTACTCACCATCCAAAACC	GGTTTTGGATGGTGAGTAAT	NZ_CP011964.1	430894	+	SingleInsertion	7
ATTAGAATAAATTTAAATCA	TGATTTAAATTTATTCTAAT	NZ_CP011964.1	383560	-	SingleInsertion	8
ATTAGATCAACGGATGCTAT	ATAGCATCCGTTGATCTAAT	NZ_CP011964.1	322538	-	SingleInsertion	8
ATTAGATGGTATGCGGCCGG	CCGGCCGCATACCATCTAAT	NZ_CP011964.1	385823	+	SingleInsertion	5
ATTAGGGAGCTACAAAATCT	AGATTTTGTAGCTCCCTAAT	NZ_CP011964.1	1538817	+	SingleInsertion	4
ATTATATAAAGGGTTAAAGG	CCTTTAACCCTTTATATAAT	NZ_CP011964.1	2283697	+	SingleInsertion	3
ATTATTAAAGATAGCTGCCC	GGGCAGCTATCTTTAATAAT	NZ_CP011964.1	867482	-	SingleInsertion	8
ATTATTGCCTCGTACCATAA	TTATGGTACGAGGCAATAAT	NZ_CP011964.1	2283232	-	SingleInsertion	4
ATTCAAACAAAAAATATGGA	TCCATATTTTTTGTTTGAAT	NZ_CP011964.1	2280646	-	SingleInsertion	3
ATTCACACAAAGATTCTCGA	TCGAGAATCTTTGTGTGAAT	NZ_CP011964.1	1684955	+	SingleInsertion	15
ATTCCGCGACGCCTTTGTTA	TAACAAAGGCGTCGCGGAAT	NZ_CP011964.1	1665876	+	SingleInsertion	3
ATTCGAAAACATCTTTACCT	AGGTAAAGATGTTTTCGAAT	NZ_CP011964.1	213250	-	SingleInsertion	3
ATTCGACTCATTAACAGGTA	TACCTGTTAATGAGTCGAAT	NZ_CP011964.1	2000845	+	SingleInsertion	4
ATTCGCGAAAAAGTCGCGAA	TTCGCGACTTTTTCGCGAAT	NZ_CP011964.1	1483853	-	SingleInsertion	4
ATTCGTGATCAAAAGAATCC	GGATTCTTTTGATCACGAAT	NZ_CP011964.1	1968466	+	SingleInsertion	5
ATTCTCCATCAAAGATCGTT	AACGATCTTTGATGGAGAAT	NZ_CP011964.1	189349	-	SingleInsertion	3
ATTCTTCTTCTAATATAGCG	CGCTATATTAGAAGAAGAAT	NZ_CP011964.1	2279915	+	SingleInsertion	5
ATTGAGACTATACGCAGTCA	TGACTGCGTATAGTCTCAAT	NZ_CP011964.1	1515118	-	SingleInsertion	9
ATTGCTATAGTAGACAACCC	GGGTTGTCTACTATAGCAAT	NZ_CP011964.1	321974	+	SingleInsertion	5
ATTGCTCCGGCAACATGGAA	TTCCATGTTGCCGGAGCAAT	NZ_CP011964.1	513203	-	SingleInsertion	17
ATTGGCAACTCGACACCAAC	GTTGGTGTCGAGTTGCCAAT	NZ_CP011964.1	992976	-	SingleInsertion	3
ATTGGCGGTTTTGGAATACG	CGTATTCCAAAACCGCCAAT	NZ_CP011964.1	1059452	+	SingleInsertion	3
ATTGGTACAGTAAGTGAGTA	TACTCACTTACTGTACCAAT	NZ_CP011964.1	1358659	+	SingleInsertion	5
ATTGTACACCTTTTCGACAG	CTGTCGAAAAGGTGTACAAT	NZ_CP011964.1	1871630	+	SingleInsertion	4
ATTGTACGCCGAAGTACGCG	CGCGTACTTCGGCGTACAAT	NZ_CP011964.1	1134366	-	SingleInsertion	4
ATTGTAGAACGACTCAAACA	TGTTTGAGTCGTTCTACAAT	NZ_CP011964.1	1161181	+	SingleInsertion	14
ATTGTATAACTGCGATAACC	GGTTATCGCAGTTATACAAT	NZ_CP011964.1	692847	-	SingleInsertion	45
ATTTAACAAGCTAGAACGAA	TTCGTTCTAGCTTGTTAAAT	NZ_CP011964.1	2179705	+	SingleInsertion	5
ATTTAAGAGAATAAAACAAT	ATTGTTTTATTCTCTTAAAT	NZ_CP011964.1	983713	-	SingleInsertion	7
ATTTACAACCTTATAGACCA	TGGTCTATAAGGTTGTAAAT	NZ_CP011964.1	1258470	-	SingleInsertion	15
ATTTAGACGCCCCTCTATAC	GTATAGAGGGGCGTCTAAAT	NZ_CP011964.1	1165245	-	SingleInsertion	31
ATTTCACACTACAAAATGAG	CTCATTTTGTAGTGTGAAAT	NZ_CP011964.1	2038138	-	SingleInsertion	27
ATTTGCAATGTTAATAAAGT	ACTTTATTAACATTGCAAAT	NZ_CP011964.1	1034230	-	SingleInsertion	6
ATTTGCATCGCACTATTTAA	TTAAATAGTGCGATGCAAAT	NZ_CP011964.1	811998	+	SingleInsertion	20
ATTTGCCGGTTAATTTAATA	TATTAAATTAACCGGCAAAT	NZ_CP011964.1	2255004	-	SingleInsertion	3
ATTTTCAGTGTTGACGCATA	TATGCGTCAACACTGAAAAT	NZ_CP011964.1	1161712	-	SingleInsertion	3
ATTTTGCCACGTGAGATAAA	TTTATCTCACGTGGCAAAAT	NZ_CP011964.1	488079	-	SingleInsertion	4
ATTTTTCGATGATGTAAGAC	GTCTTACATCATCGAAAAAT	NZ_CP011964.1	565891	-	SingleInsertion	6
ATTTTTCGTCAGATATCTAA	TTAGATATCTGACGAAAAAT	NZ_CP011964.1	1870413	-	SingleInsertion	14
ATTTTTGAAAATACAGTTAA	TTAACTGTATTTTCAAAAAT	NZ_CP011964.1	129840	+	SingleInsertion	9
CAAAAAAAATTATACGTGAT	ATCACGTATAATTTTTTTTG	NZ_CP011964.1	450932	-	SingleInsertion	4
CAAAAAAACAAAGACGATAG	CTATCGTCTTTGTTTTTTTG	NZ_CP011964.1	1767880	-	SingleInsertion	8
CAAAAAATAGTCACACTAAT	ATTAGTGTGACTATTTTTTG	NZ_CP011964.1	1295725	-	SingleInsertion	3
CAAAAAGACGCATTTTGCAT	ATGCAAAATGCGTCTTTTTG	NZ_CP011964.1	198452	+	SingleInsertion	4
CAAAATCTGTGTAAGTGCAG	CTGCACTTACACAGATTTTG	NZ_CP011964.1	1604352	-	SingleInsertion	4
CAAAATGAGTTGACCGAGTA	TACTCGGTCAACTCATTTTG	NZ_CP011964.1	2146325	+	SingleInsertion	5
CAAACCCCGAGATGATCATT	AATGATCATCTCGGGGTTTG	NZ_CP011964.1	807438	+	SingleInsertion	26
CAAACGCTATAGACTTTACA	TGTAAAGTCTATAGCGTTTG	NZ_CP011964.1	75002	-	SingleInsertion	8
CAAACTAACATGAAGATAAA	TTTATCTTCATGTTAGTTTG	NZ_CP011964.1	740971	+	SingleInsertion	3
CAAACTGCTTACAATCTTCC	GGAAGATTGTAAGCAGTTTG	NZ_CP011964.1	659298	-	SingleInsertion	4
CAAACTTCAGTGAAGCTAAC	GTTAGCTTCACTGAAGTTTG	NZ_CP011964.1	105248	-	SingleInsertion	22
CAAACTTGAGAAAGAGGGAA	TTCCCTCTTTCTCAAGTTTG	NZ_CP011964.1	2218361	-	SingleInsertion	3
CAAAGCTGTTACATAGCGTG	CACGCTATGTAACAGCTTTG	NZ_CP011964.1	308197	+	SingleInsertion	3
CAAAGGTTATTGTCGAGAGA	TCTCTCGACAATAACCTTTG	NZ_CP011964.1	744100	-	SingleInsertion	5
CAAATAACAGAGAGACGCAA	TTGCGTCTCTCTGTTATTTG	NZ_CP011964.1	243794	-	SingleInsertion	17
CAAATATAATACAAATTCTC	GAGAATTTGTATTATATTTG	NZ_CP011964.1	21838	-	SingleInsertion	4
CAAATTAAATCTACGGGTCT	AGACCCGTAGATTTAATTTG	NZ_CP011964.1	1085217	+	SingleInsertion	3
CAACAAACGTATCCAAAAAA	TTTTTTGGATACGTTTGTTG	NZ_CP011964.1	21862	-	SingleInsertion	24
CAACAACACAGTTAGGAAAC	GTTTCCTAACTGTGTTGTTG	NZ_CP011964.1	1378847	+	SingleInsertion	7
CAACAAGTGATCAGGGGAAT	ATTCCCCTGATCACTTGTTG	NZ_CP011964.1	1721934	+	SingleInsertion	19
CAACAGAATTGCTTCCAGTT	AACTGGAAGCAATTCTGTTG	NZ_CP011964.1	328637	+	SingleInsertion	5
CAACAGATAATCAGACCGAT	ATCGGTCTGATTATCTGTTG	NZ_CP011964.1	167939	-	SingleInsertion	10
CAACATTACTTGGGAAGCGT	ACGCTTCCCAAGTAATGTTG	NZ_CP011964.1	114791	-	SingleInsertion	5
CAACATTTCATCAGATCCGA	TCGGATCTGATGAAATGTTG	NZ_CP011964.1	1211477	+	SingleInsertion	4
CAACCCCGAGGAACCATTAC	GTAATGGTTCCTCGGGGTTG	NZ_CP011964.1	2205238	-	SingleInsertion	4
CAACCGAAGGTACCGCAGGA	TCCTGCGGTACCTTCGGTTG	NZ_CP011964.1	1022916	+	SingleInsertion	5
CAACCTGAAGCTAAAGGTCA	TGACCTTTAGCTTCAGGTTG	NZ_CP011964.1	82753	+	SingleInsertion	10
CAACGGAAGAATATTATAGG	CCTATAATATTCTTCCGTTG	NZ_CP011964.1	1159793	-	SingleInsertion	8
CAACGTGAATTTAAACTTAA	TTAAGTTTAAATTCACGTTG	NZ_CP011964.1	1072026	+	SingleInsertion	3
CAACTAGCCTAGAACCTTGC	GCAAGGTTCTAGGCTAGTTG	NZ_CP011964.1	912794	+	SingleInsertion	6
CAACTATTAATAGGAAGATG	CATCTTCCTATTAATAGTTG	NZ_CP011964.1	1040721	-	SingleInsertion	13
CAACTGAGTCGAGTCTAAAA	TTTTAGACTCGACTCAGTTG	NZ_CP011964.1	1378832	+	SingleInsertion	3
CAACTTGCTATTCCTGACAA	TTGTCAGGAATAGCAAGTTG	NZ_CP011964.1	361451	-	SingleInsertion	6
CAAGAAGAGGAATTGTCAGA	TCTGACAATTCCTCTTCTTG	NZ_CP011964.1	2079514	+	SingleInsertion	5
CAAGACCGTTAGAAACACAT	ATGTGTTTCTAACGGTCTTG	NZ_CP011964.1	2310564	+	SingleInsertion	74
CAAGAGAAATACGAGAATAA	TTATTCTCGTATTTCTCTTG	NZ_CP011964.1	1291434	+	SingleInsertion	4
CAAGATAATAAAGTGCGCTA	TAGCGCACTTTATTATCTTG	NZ_CP011964.1	66387	-	SingleInsertion	9
CAAGCCAGTCTGCCTAAAAG	CTTTTAGGCAGACTGGCTTG	NZ_CP011964.1	1262390	-	SingleInsertion	3
CAAGCCGATGATTAAGAAAG	CTTTCTTAATCATCGGCTTG	NZ_CP011964.1	491694	+	SingleInsertion	3
CAAGGCACGAGGAGATATAG	CTATATCTCCTCGTGCCTTG	NZ_CP011964.1	557490	+	SingleInsertion	3
CAAGTACCAAAAGGGGACGG	CCGTCCCCTTTTGGTACTTG	NZ_CP011964.1	268685	+	SingleInsertion	22
CAATACAGATTTACGTTTAT	ATAAACGTAAATCTGTATTG	NZ_CP011964.1	2163501	-	SingleInsertion	10
CAATACTGCAGAATATCCCA	TGGGATATTCTGCAGTATTG	NZ_CP011964.1	1233864	+	SingleInsertion	7
CAATATGGCCGAGGAAAACA	TGTTTTCCTCGGCCATATTG	NZ_CP011964.1	2250181	+	SingleInsertion	12
CAATCAAATAGATGCACATA	TATGTGCATCTATTTGATTG	NZ_CP011964.1	39392	+	SingleInsertion	17
CAATCGGCAAGTGAAGGTAT	ATACCTTCACTTGCCGATTG	NZ_CP011964.1	148795	+	SingleInsertion	19
CAATCTGTCTGAACTTGATA	TATCAAGTTCAGACAGATTG	NZ_CP011964.1	1084225	+	SingleInsertion	9
CAATGGCCGAAACTAATCTG	CAGATTAGTTTCGGCCATTG	NZ_CP011964.1	1182850	-	SingleInsertion	9
CAATGGGGTGATATTGATAG	CTATCAATATCACCCCATTG	NZ_CP011964.1	1107096	-	SingleInsertion	4
CAATTGAGTCTAAAGTATAA	TTATACTTTAGACTCAATTG	NZ_CP011964.1	1265916	-	SingleInsertion	4
CAATTGTCTACATTAAAAGT	ACTTTTAATGTAGACAATTG	NZ_CP011964.1	1083372	-	SingleInsertion	3
CAATTTGTAGCTTAAAAAAT	ATTTTTTAAGCTACAAATTG	NZ_CP011964.1	793395	-	SingleInsertion	3
CACAAAAACGAATGACGTCA	TGACGTCATTCGTTTTTGTG	NZ_CP011964.1	1661111	+	SingleInsertion	3
CACAACCAACTGCTCTTAGA	TCTAAGAGCAGTTGGTTGTG	NZ_CP011964.1	2320571	+	SingleInsertion	46
CACACACGTGGGGTAATGAT	ATCATTACCCCACGTGTGTG	NZ_CP011964.1	1140311	-	SingleInsertion	54
CACACTAAAAAAATGACAAA	TTTGTCATTTTTTTAGTGTG	NZ_CP011964.1	468668	+	SingleInsertion	3
CACACTGATTAATGAGCCAA	TTGGCTCATTAATCAGTGTG	NZ_CP011964.1	1028216	+	SingleInsertion	6
CACAGTAATATTTAGACCCG	CGGGTCTAAATATTACTGTG	NZ_CP011964.1	2205636	-	SingleInsertion	3
CACATGACAAGGTATCTCAT	ATGAGATACCTTGTCATGTG	NZ_CP011964.1	1700885	-	SingleInsertion	4
CACATTGGCAATCCATCCGA	TCGGATGGATTGCCAATGTG	NZ_CP011964.1	960574	-	SingleInsertion	6
CACCAAGATCGGTGGCGAAA	TTTCGCCACCGATCTTGGTG	NZ_CP011964.1	2281733	+	SingleInsertion	6
CACCATAAAATGATACATGC	GCATGTATCATTTTATGGTG	NZ_CP011964.1	812533	+	SingleInsertion	3
CACCATTTTAGCAAAACGAC	GTCGTTTTGCTAAAATGGTG	NZ_CP011964.1	138693	+	SingleInsertion	5
CACCCTTGTTCGTTTTGAAA	TTTCAAAACGAACAAGGGTG	NZ_CP011964.1	2189383	-	SingleInsertion	5
CACCTAACCAGAAGGAAAAT	ATTTTCCTTCTGGTTAGGTG	NZ_CP011964.1	1660084	+	SingleInsertion	14
CACCTACATGCAAAAACCCA	TGGGTTTTTGCATGTAGGTG	NZ_CP011964.1	248111	+	SingleInsertion	5
CACCTTCTGCAGACAAACAC	GTGTTTGTCTGCAGAAGGTG	NZ_CP011964.1	42679	-	SingleInsertion	6
CACGAGAGACCTTTATTTGA	TCAAATAAAGGTCTCTCGTG	NZ_CP011964.1	815438	+	SingleInsertion	4
CACGCCTAATAAACAGAAGA	TCTTCTGTTTATTAGGCGTG	NZ_CP011964.1	1411203	+	SingleInsertion	3
CACGGTGTTATACCACCATA	TATGGTGGTATAACACCGTG	NZ_CP011964.1	852608	-	SingleInsertion	4
CACGTAAATCGTAAGAGTTT	AAACTCTTACGATTTACGTG	NZ_CP011964.1	1032541	+	SingleInsertion	83
CACTAACCAAATTTAATTGT	ACAATTAAATTTGGTTAGTG	NZ_CP011964.1	912016	+	SingleInsertion	4
CACTAACCGAGACAAAAAAA	TTTTTTTGTCTCGGTTAGTG	NZ_CP011964.1	2184833	+	SingleInsertion	9
CACTAAGGAAGCCATGAATG	CATTCATGGCTTCCTTAGTG	NZ_CP011964.1	2084266	+	SingleInsertion	9
CACTAGAGACGAACTTAGTG	CACTAAGTTCGTCTCTAGTG	NZ_CP011964.1	1188842	+	SingleInsertion	17
CACTGTCATGATCAAGATTC	GAATCTTGATCATGACAGTG	NZ_CP011964.1	187482	+	SingleInsertion	4
CACTTCGGGAGCCGGAATCC	GGATTCCGGCTCCCGAAGTG	NZ_CP011964.1	630652	+	SingleInsertion	4
CACTTGTTAGTCCCAAAGCA	TGCTTTGGGACTAACAAGTG	NZ_CP011964.1	1317333	+	SingleInsertion	7
CACTTTACCGGCAAAACTGA	TCAGTTTTGCCGGTAAAGTG	NZ_CP011964.1	2098101	-	SingleInsertion	12
CACTTTCACCAGCGTCTTGC	GCAAGACGCTGGTGAAAGTG	NZ_CP011964.1	2331729	-	SingleInsertion	5
CAGAAAAGTAAAGACTAACC	GGTTAGTCTTTACTTTTCTG	NZ_CP011964.1	860197	+	SingleInsertion	19
CAGAACATAAAACTGGCGCG	CGCGCCAGTTTTATGTTCTG	NZ_CP011964.1	1236623	+	SingleInsertion	7
CAGAAGACTATCCACGCACA	TGTGCGTGGATAGTCTTCTG	NZ_CP011964.1	734030	-	SingleInsertion	8
CAGAAGATATTAATGAAATA	TATTTCATTAATATCTTCTG	NZ_CP011964.1	2312156	+	SingleInsertion	20
CAGAAGTGACATTCCGTAAA	TTTACGGAATGTCACTTCTG	NZ_CP011964.1	1382978	+	SingleInsertion	5
CAGAATGTATCAACTACTGA	TCAGTAGTTGATACATTCTG	NZ_CP011964.1	1339749	-	SingleInsertion	10
CAGAGAAGCCACATTAGTAT	ATACTAATGTGGCTTCTCTG	NZ_CP011964.1	48693	-	SingleInsertion	5
CAGAGAAGTCACATATGCGA	TCGCATATGTGACTTCTCTG	NZ_CP011964.1	1587695	-	SingleInsertion	16
CAGAGGAGAAACCTACATCA	TGATGTAGGTTTCTCCTCTG	NZ_CP011964.1	139639	+	SingleInsertion	24
CAGATCAGAAAAGTATAGTG	CACTATACTTTTCTGATCTG	NZ_CP011964.1	431452	+	SingleInsertion	7
CAGATCCTAGCAGAAGTATG	CATACTTCTGCTAGGATCTG	NZ_CP011964.1	1969427	+	SingleInsertion	4
CAGATCTGAGATAGCTTTAG	CTAAAGCTATCTCAGATCTG	NZ_CP011964.1	1657574	-	SingleInsertion	21
CAGATTAATGACACTAGAAG	CTTCTAGTGTCATTAATCTG	NZ_CP011964.1	1443873	-	SingleInsertion	4
CAGATTAATTAAAGAACAAG	CTTGTTCTTTAATTAATCTG	NZ_CP011964.1	120258	-	SingleInsertion	11
CAGATTGGGTCAAAGACAGG	CCTGTCTTTGACCCAATCTG	NZ_CP011964.1	718308	+	SingleInsertion	6
CAGCAAATACCAGTCCGCTA	TAGCGGACTGGTATTTGCTG	NZ_CP011964.1	1358717	+	SingleInsertion	11
CAGCGTTTCCCACGCAAAAT	ATTTTGCGTGGGAAACGCTG	NZ_CP011964.1	68151	+	SingleInsertion	9
CAGCTAAACGAGTAGCACAG	CTGTGCTACTCGTTTAGCTG	NZ_CP011964.1	1992300	+	SingleInsertion	29
CAGCTGACTTTGAGAGCGAT	ATCGCTCTCAAAGTCAGCTG	NZ_CP011964.1	2115866	+	SingleInsertion	9
CAGCTGCGAAATGACAACGT	ACGTTGTCATTTCGCAGCTG	NZ_CP011964.1	168523	-	SingleInsertion	7
CAGGAGTTCAAATAGATATC	GATATCTATTTGAACTCCTG	NZ_CP011964.1	1614597	-	SingleInsertion	3
CAGGATGCAAACATAAAAAG	CTTTTTATGTTTGCATCCTG	NZ_CP011964.1	1318759	+	SingleInsertion	32
CAGGCCTGTGAAATGTTATC	GATAACATTTCACAGGCCTG	NZ_CP011964.1	2080392	+	SingleInsertion	10
CAGGCGTAAGTGCTGAATGT	ACATTCAGCACTTACGCCTG	NZ_CP011964.1	87756	-	SingleInsertion	13
CAGGCTACAAATAGGAGACA	TGTCTCCTATTTGTAGCCTG	NZ_CP011964.1	1595141	-	SingleInsertion	9
CAGGGTGAACGATTTGACTA	TAGTCAAATCGTTCACCCTG	NZ_CP011964.1	1491485	-	SingleInsertion	23
CAGGTACATTAGATGATTAG	CTAATCATCTAATGTACCTG	NZ_CP011964.1	228314	+	SingleInsertion	5
CAGGTAGGGAAAACAAGGGA	TCCCTTGTTTTCCCTACCTG	NZ_CP011964.1	1055297	-	SingleInsertion	4
CAGGTGGGGCAATCATTAAA	TTTAATGATTGCCCCACCTG	NZ_CP011964.1	467689	+	SingleInsertion	5
CAGGTTAGGATTGTAAGAAT	ATTCTTACAATCCTAACCTG	NZ_CP011964.1	55355	-	SingleInsertion	4
CAGTAACTTAAAATGGCGTG	CACGCCATTTTAAGTTACTG	NZ_CP011964.1	1756240	+	SingleInsertion	4
CAGTACAACCCAACCAGTAG	CTACTGGTTGGGTTGTACTG	NZ_CP011964.1	1744638	+	SingleInsertion	11
CAGTACACCAAGGACATCGT	ACGATGTCCTTGGTGTACTG	NZ_CP011964.1	416936	+	SingleInsertion	3
CAGTAGGAGCAACATTGGTT	AACCAATGTTGCTCCTACTG	NZ_CP011964.1	2204514	+	SingleInsertion	3
CAGTCGCTAAGAGATACCTC	GAGGTATCTCTTAGCGACTG	NZ_CP011964.1	554226	-	SingleInsertion	7
CAGTGATTACACTGTCGAAT	ATTCGACAGTGTAATCACTG	NZ_CP011964.1	883503	+	SingleInsertion	23
CAGTGTAAATTCACGGGCGA	TCGCCCGTGAATTTACACTG	NZ_CP011964.1	620531	+	SingleInsertion	5
CAGTTAAAATAAGTAATACG	CGTATTACTTATTTTAACTG	NZ_CP011964.1	1419082	+	SingleInsertion	3
CATAAACTGATATTATGTAA	TTACATAATATCAGTTTATG	NZ_CP011964.1	1367464	+	SingleInsertion	5
CATAAAGCCACAAAATTCAT	ATGAATTTTGTGGCTTTATG	NZ_CP011964.1	971527	+	SingleInsertion	5
CATAAATGCAATTATACTCG	CGAGTATAATTGCATTTATG	NZ_CP011964.1	341662	+	SingleInsertion	4
CATAACTTCGGGACTTTTAA	TTAAAAGTCCCGAAGTTATG	NZ_CP011964.1	509133	-	SingleInsertion	8
CATAAGCAGCAGAAGCAGGT	ACCTGCTTCTGCTGCTTATG	NZ_CP011964.1	860097	-	SingleInsertion	4
CATAAGTAGATACTGACGAA	TTCGTCAGTATCTACTTATG	NZ_CP011964.1	1102182	-	SingleInsertion	4
CATAATACAATTGTCCTTGA	TCAAGGACAATTGTATTATG	NZ_CP011964.1	964217	-	SingleInsertion	4
CATACGGTTAACACTGTTAC	GTAACAGTGTTAACCGTATG	NZ_CP011964.1	210981	-	SingleInsertion	3
CATAGAATCCGAATCCAGTC	GACTGGATTCGGATTCTATG	NZ_CP011964.1	2065855	-	SingleInsertion	5
CATATAATAGGTCTAGTGGA	TCCACTAGACCTATTATATG	NZ_CP011964.1	885833	+	SingleInsertion	4
CATATAATGAAAGTAAGCAA	TTGCTTACTTTCATTATATG	NZ_CP011964.1	2324288	+	SingleInsertion	12
CATATGATAATCTATACCGA	TCGGTATAGATTATCATATG	NZ_CP011964.1	1420879	+	SingleInsertion	16
CATATTTCTTCCAGTCGGAC	GTCCGACTGGAAGAAATATG	NZ_CP011964.1	1149349	-	SingleInsertion	3
CATCAAATTCGGCTAACAGC	GCTGTTAGCCGAATTTGATG	NZ_CP011964.1	1626804	+	SingleInsertion	4
CATCACAGATACAAGAATGA	TCATTCTTGTATCTGTGATG	NZ_CP011964.1	1659680	-	SingleInsertion	10
CATCACTACGTGACGGAAGG	CCTTCCGTCACGTAGTGATG	NZ_CP011964.1	1438268	+	SingleInsertion	4
CATCACTATTATATTTGATG	CATCAAATATAATAGTGATG	NZ_CP011964.1	19586	-	SingleInsertion	3
CATCGCGAATTAATAAAACT	AGTTTTATTAATTCGCGATG	NZ_CP011964.1	1204310	+	SingleInsertion	4
CATCGGCCAAGATAATGGTA	TACCATTATCTTGGCCGATG	NZ_CP011964.1	1237377	-	SingleInsertion	30
CATCTAAAATCATATCTTTG	CAAAGATATGATTTTAGATG	NZ_CP011964.1	1773666	+	SingleInsertion	4
CATGACGTCATGATGCAGCA	TGCTGCATCATGACGTCATG	NZ_CP011964.1	116451	-	SingleInsertion	6
CATGATATTCCAACGGCCAC	GTGGCCGTTGGAATATCATG	NZ_CP011964.1	2294363	-	SingleInsertion	3
CATGATCCATTGAAACATAA	TTATGTTTCAATGGATCATG	NZ_CP011964.1	1873082	-	SingleInsertion	13
CATGCCACCTTAACAGACTG	CAGTCTGTTAAGGTGGCATG	NZ_CP011964.1	2054001	-	SingleInsertion	3
CATGCGGCAAAGTTCAAACA	TGTTTGAACTTTGCCGCATG	NZ_CP011964.1	2337389	-	SingleInsertion	4
CATGGCGCTCCACACTCGAT	ATCGAGTGTGGAGCGCCATG	NZ_CP011964.1	2292897	+	SingleInsertion	5
CATGGGGCTTCGGTTAAAAC	GTTTTAACCGAAGCCCCATG	NZ_CP011964.1	107367	-	SingleInsertion	38
CATGGGTCGGAATCACACAA	TTGTGTGATTCCGACCCATG	NZ_CP011964.1	1823477	+	SingleInsertion	4
CATGTGTTACGCTCCGGCCT	AGGCCGGAGCGTAACACATG	NZ_CP011964.1	1523758	-	SingleInsertion	5
CATTAAAAAAACTGGTATTA	TAATACCAGTTTTTTTAATG	NZ_CP011964.1	1276923	+	SingleInsertion	5
CATTAACAACTTCGCAGGAT	ATCCTGCGAAGTTGTTAATG	NZ_CP011964.1	1048559	+	SingleInsertion	3
CATTAACCTAGAACGTCACA	TGTGACGTTCTAGGTTAATG	NZ_CP011964.1	171519	+	SingleInsertion	10
CATTAGCTTAACGAACAATC	GATTGTTCGTTAAGCTAATG	NZ_CP011964.1	1341495	+	SingleInsertion	22
CATTCGTGAGTAACAACGAG	CTCGTTGTTACTCACGAATG	NZ_CP011964.1	516836	-	SingleInsertion	7
CATTCTGATATGCACAAAAG	CTTTTGTGCATATCAGAATG	NZ_CP011964.1	1414173	+	SingleInsertion	9
CATTGCAACCGAAATATACC	GGTATATTTCGGTTGCAATG	NZ_CP011964.1	885833	+	SingleInsertion	20
CATTGGGAAAATCCGTCAAC	GTTGACGGATTTTCCCAATG	NZ_CP011964.1	105335	-	SingleInsertion	4
CATTGGTAAGCTACGCTAAC	GTTAGCGTAGCTTACCAATG	NZ_CP011964.1	2225893	-	SingleInsertion	21
CATTTCAAGCTGTAGAAGTA	TACTTCTACAGCTTGAAATG	NZ_CP011964.1	507110	-	SingleInsertion	3
CCAAAAGTAAAGTTATGAAT	ATTCATAACTTTACTTTTGG	NZ_CP011964.1	1024990	+	SingleInsertion	29
CCAAACAGCTTAAATAGGAT	ATCCTATTTAAGCTGTTTGG	NZ_CP011964.1	293339	-	SingleInsertion	7
CCAAAGATGAGTAATGTGAT	ATCACATTACTCATCTTTGG	NZ_CP011964.1	1120558	+	SingleInsertion	5
CCAAAGCAATTCAAGTTTAG	CTAAACTTGAATTGCTTTGG	NZ_CP011964.1	1987559	-	SingleInsertion	3
CCAAAGCCTTGGACCAGAAA	TTTCTGGTCCAAGGCTTTGG	NZ_CP011964.1	1833505	-	SingleInsertion	3
CCAAGAAAGTGTTATAACCT	AGGTTATAACACTTTCTTGG	NZ_CP011964.1	1656900	+	SingleInsertion	34
CCAAGATGATTATAAAGATC	GATCTTTATAATCATCTTGG	NZ_CP011964.1	386037	+	SingleInsertion	3
CCACAAAATTAGGGCTAATT	AATTAGCCCTAATTTTGTGG	NZ_CP011964.1	79753	-	SingleInsertion	10
CCACACCATTTTCAATCGAC	GTCGATTGAAAATGGTGTGG	NZ_CP011964.1	2310584	-	SingleInsertion	13
CCACAGAAGATGGAATACAC	GTGTATTCCATCTTCTGTGG	NZ_CP011964.1	893670	-	SingleInsertion	25
CCACATATATTTATGAACCT	AGGTTCATAAATATATGTGG	NZ_CP011964.1	12978	-	SingleInsertion	8
CCACCTGAACCAGAAATGCC	GGCATTTCTGGTTCAGGTGG	NZ_CP011964.1	2332144	+	SingleInsertion	26
CCACGCTACCACAACTTATC	GATAAGTTGTGGTAGCGTGG	NZ_CP011964.1	211552	-	SingleInsertion	18
CCACGGCCCATTCTCCCGTC	GACGGGAGAATGGGCCGTGG	NZ_CP011964.1	85312	+	SingleInsertion	5
CCACGTGTTAGGACATAGTA	TACTATGTCCTAACACGTGG	NZ_CP011964.1	1980142	-	SingleInsertion	5
CCACTAGAAGTTGTAGAACT	AGTTCTACAACTTCTAGTGG	NZ_CP011964.1	267378	-	SingleInsertion	10
CCACTTAATAAAAAACTTTA	TAAAGTTTTTTATTAAGTGG	NZ_CP011964.1	1968583	-	SingleInsertion	4
CCAGAAAATGACGAACGAAC	GTTCGTTCGTCATTTTCTGG	NZ_CP011964.1	74803	+	SingleInsertion	3
CCAGCCAGCATCATTTATTA	TAATAAATGATGCTGGCTGG	NZ_CP011964.1	127914	-	SingleInsertion	3
CCAGCCTAACGTTTCGCAAC	GTTGCGAAACGTTAGGCTGG	NZ_CP011964.1	1569273	-	SingleInsertion	8
CCAGGGATCAGTTTGTTATA	TATAACAAACTGATCCCTGG	NZ_CP011964.1	383560	-	SingleInsertion	25
CCAGTGATAAATCCAAACGG	CCGTTTGGATTTATCACTGG	NZ_CP011964.1	180280	-	SingleInsertion	3
CCATAAGTCATTTGTACTAG	CTAGTACAAATGACTTATGG	NZ_CP011964.1	217275	-	SingleInsertion	4
CCATACTCCTAAGGATGAAA	TTTCATCCTTAGGAGTATGG	NZ_CP011964.1	779412	+	SingleInsertion	3
CCATACTTTCAAGGGTTTTG	CAAAACCCTTGAAAGTATGG	NZ_CP011964.1	1070857	-	SingleInsertion	6
CCATAGAAACGTAATGCCTG	CAGGCATTACGTTTCTATGG	NZ_CP011964.1	250589	-	SingleInsertion	6
CCATAGATCCTAGAGAACCG	CGGTTCTCTAGGATCTATGG	NZ_CP011964.1	1612902	+	SingleInsertion	5
CCATATTACAACTAGTGTTA	TAACACTAGTTGTAATATGG	NZ_CP011964.1	2334550	+	SingleInsertion	6
CCATCCTGTGCTCAATTATT	AATAATTGAGCACAGGATGG	NZ_CP011964.1	935444	-	SingleInsertion	11
CCATCCTGTTAAATAGTGAA	TTCACTATTTAACAGGATGG	NZ_CP011964.1	167649	+	SingleInsertion	3
CCATCTACGACAAAACTAGC	GCTAGTTTTGTCGTAGATGG	NZ_CP011964.1	557156	+	SingleInsertion	24
CCATGAAAGATTCAGACCTG	CAGGTCTGAATCTTTCATGG	NZ_CP011964.1	656588	+	SingleInsertion	20
CCATGGAGCTATTATGGACT	AGTCCATAATAGCTCCATGG	NZ_CP011964.1	1482151	+	SingleInsertion	3
CCATGGTTGACTAGTCCATG	CATGGACTAGTCAACCATGG	NZ_CP011964.1	94842	-	SingleInsertion	3
CCATGTTCAATCAAACATCG	CGATGTTTGATTGAACATGG	NZ_CP011964.1	1715334	+	SingleInsertion	5
CCATTACGATTAGATAACCT	AGGTTATCTAATCGTAATGG	NZ_CP011964.1	40384	+	SingleInsertion	6
CCATTCAAGATTTAAGGACT	AGTCCTTAAATCTTGAATGG	NZ_CP011964.1	116064	+	SingleInsertion	5
CCATTGACATACTAATCCGT	ACGGATTAGTATGTCAATGG	NZ_CP011964.1	722933	+	SingleInsertion	5
CCCAAAACACCAAGGGAGCC	GGCTCCCTTGGTGTTTTGGG	NZ_CP011964.1	510260	-	SingleInsertion	9
CCCAAATAGGCCAGAACGAT	ATCGTTCTGGCCTATTTGGG	NZ_CP011964.1	180716	-	SingleInsertion	15
CCCAAATTTAGATCCGAGAT	ATCTCGGATCTAAATTTGGG	NZ_CP011964.1	1379012	+	SingleInsertion	6
CCCAACAAGAGAAGAGGTGC	GCACCTCTTCTCTTGTTGGG	NZ_CP011964.1	952246	+	SingleInsertion	15
CCCACGGTGCAATTAGAGAT	ATCTCTAATTGCACCGTGGG	NZ_CP011964.1	2255204	+	SingleInsertion	4
CCCAGCACTCCAACATATTT	AAATATGTTGGAGTGCTGGG	NZ_CP011964.1	1533628	-	SingleInsertion	5
CCCAGCTCCGTACTTTTTTA	TAAAAAAGTACGGAGCTGGG	NZ_CP011964.1	1059703	-	SingleInsertion	4
CCCAGGGTTGTAACTTTGCG	CGCAAAGTTACAACCCTGGG	NZ_CP011964.1	2174630	+	SingleInsertion	21
CCCCCACCATCAAGTGCATC	GATGCACTTGATGGTGGGGG	NZ_CP011964.1	1054756	-	SingleInsertion	65
CCCCCTGTAGATTTGATATA	TATATCAAATCTACAGGGGG	NZ_CP011964.1	893174	+	SingleInsertion	3
CCCCGAAACATCGTACAAAG	CTTTGTACGATGTTTCGGGG	NZ_CP011964.1	1202073	+	SingleInsertion	12
CCCGAACCGATCTATTAATC	GATTAATAGATCGGTTCGGG	NZ_CP011964.1	2132753	-	SingleInsertion	4
CCCGATAACTATTTTATCAC	GTGATAAAATAGTTATCGGG	NZ_CP011964.1	503706	-	SingleInsertion	3
CCCGCCAGCGCAACTAATAA	TTATTAGTTGCGCTGGCGGG	NZ_CP011964.1	814977	-	SingleInsertion	3
CCCGTAAGATTGGATCTAAG	CTTAGATCCAATCTTACGGG	NZ_CP011964.1	52294	+	SingleInsertion	4
CCCTAAAACCCAGAAACATA	TATGTTTCTGGGTTTTAGGG	NZ_CP011964.1	711435	-	SingleInsertion	7
CCCTGATAAGCAACAACTCA	TGAGTTGTTGCTTATCAGGG	NZ_CP011964.1	166338	-	SingleInsertion	17
CCCTTGAATGAGGAAGAGGG	CCCTCTTCCTCATTCAAGGG	NZ_CP011964.1	674851	-	SingleInsertion	7
CCCTTGCAAGTTACCGTTTG	CAAACGGTAACTTGCAAGGG	NZ_CP011964.1	2023839	-	SingleInsertion	3
CCGAATGAACGGACAAACCA	TGGTTTGTCCGTTCATTCGG	NZ_CP011964.1	967257	+	SingleInsertion	3
CCGACAAATCATAGCTTTAG	CTAAAGCTATGATTTGTCGG	NZ_CP011964.1	811363	+	SingleInsertion	76
CCGACAATTCCGTCCACTTG	CAAGTGGACGGAATTGTCGG	NZ_CP011964.1	1667414	+	SingleInsertion	17
CCGAGGTTAGAAAACACTTA	TAAGTGTTTTCTAACCTCGG	NZ_CP011964.1	2319798	+	SingleInsertion	8
CCGCAAAAAAAACTTAAATC	GATTTAAGTTTTTTTTGCGG	NZ_CP011964.1	1493462	-	SingleInsertion	5
CCGCAGATATAGGAATAATC	GATTATTCCTATATCTGCGG	NZ_CP011964.1	2056241	-	SingleInsertion	7
CCGCCAAAAATTTACCTCCC	GGGAGGTAAATTTTTGGCGG	NZ_CP011964.1	2295995	+	SingleInsertion	4
CCGCCACTAAAACCCAAATA	TATTTGGGTTTTAGTGGCGG	NZ_CP011964.1	1892448	-	SingleInsertion	6
CCGCGAAGGAGTAATGCGAT	ATCGCATTACTCCTTCGCGG	NZ_CP011964.1	259220	-	SingleInsertion	3
CCGCTAGCTGCTGTTATGGA	TCCATAACAGCAGCTAGCGG	NZ_CP011964.1	2270355	+	SingleInsertion	5
CCGGAACAGAACAATTGAAA	TTTCAATTGTTCTGTTCCGG	NZ_CP011964.1	2209231	+	SingleInsertion	4
CCGGATGAGGAAATGAATCA	TGATTCATTTCCTCATCCGG	NZ_CP011964.1	573405	-	SingleInsertion	5
CCGTAATACAGCTTTAAAGC	GCTTTAAAGCTGTATTACGG	NZ_CP011964.1	906752	-	SingleInsertion	6
CCGTCCGCATAATCAAAAAA	TTTTTTGATTATGCGGACGG	NZ_CP011964.1	458657	+	SingleInsertion	4
CCGTGGAGACCATTAAAATT	AATTTTAATGGTCTCCACGG	NZ_CP011964.1	1879379	+	SingleInsertion	5
CCTAACGTTAGACATAACTT	AAGTTATGTCTAACGTTAGG	NZ_CP011964.1	2318469	+	SingleInsertion	4
CCTACATGATCCAAAAATAG	CTATTTTTGGATCATGTAGG	NZ_CP011964.1	2189219	-	SingleInsertion	20
CCTACGGGGGATCGTGTAGC	GCTACACGATCCCCCGTAGG	NZ_CP011964.1	1110318	+	SingleInsertion	5
CCTACTAACTATTCAATTAA	TTAATTGAATAGTTAGTAGG	NZ_CP011964.1	2195561	-	SingleInsertion	9
CCTAGAGCAGAGTCCTACCG	CGGTAGGACTCTGCTCTAGG	NZ_CP011964.1	2065072	-	SingleInsertion	10
CCTATTCGAAGTAAAGGCAC	GTGCCTTTACTTCGAATAGG	NZ_CP011964.1	1193474	+	SingleInsertion	6
CCTATTTTAATAAGAATGTA	TACATTCTTATTAAAATAGG	NZ_CP011964.1	1202275	-	SingleInsertion	15
CCTCAGGACACTAAATGCCA	TGGCATTTAGTGTCCTGAGG	NZ_CP011964.1	1489333	-	SingleInsertion	3
CCTCTGACTCGGCTAATGAA	TTCATTAGCCGAGTCAGAGG	NZ_CP011964.1	1147688	+	SingleInsertion	4
CCTGGAATTTTATTAAGACC	GGTCTTAATAAAATTCCAGG	NZ_CP011964.1	1939942	-	SingleInsertion	3
CCTGGATTGCTCTACGACGA	TCGTCGTAGAGCAATCCAGG	NZ_CP011964.1	1591001	+	SingleInsertion	5
CCTGGCATATTGCCAGTAGC	GCTACTGGCAATATGCCAGG	NZ_CP011964.1	1097014	+	SingleInsertion	39
CCTGTAACGGGTAGAATCCA	TGGATTCTACCCGTTACAGG	NZ_CP011964.1	659668	-	SingleInsertion	16
CCTTAACTAGGTCAATAAAC	GTTTATTGACCTAGTTAAGG	NZ_CP011964.1	2288128	+	SingleInsertion	3
CCTTAATGAATCAACATCCA	TGGATGTTGATTCATTAAGG	NZ_CP011964.1	1678719	-	SingleInsertion	5
CCTTAGAGGGATGTTTGACG	CGTCAAACATCCCTCTAAGG	NZ_CP011964.1	1518269	-	SingleInsertion	3
CCTTAGGAAAATAGTTTAAA	TTTAAACTATTTTCCTAAGG	NZ_CP011964.1	419880	-	SingleInsertion	12
CCTTATGCCAAGAAATACAT	ATGTATTTCTTGGCATAAGG	NZ_CP011964.1	413075	+	SingleInsertion	14
CCTTCTTTGGAGATATGCCC	GGGCATATCTCCAAAGAAGG	NZ_CP011964.1	1216319	-	SingleInsertion	72
CCTTGCAAACAGTCTGTGTC	GACACAGACTGTTTGCAAGG	NZ_CP011964.1	2016258	+	SingleInsertion	3
CCTTGCGGTTGCAAGAGTAA	TTACTCTTGCAACCGCAAGG	NZ_CP011964.1	508472	+	SingleInsertion	7
CCTTTGGGACCGTCATTGCA	TGCAATGACGGTCCCAAAGG	NZ_CP011964.1	427038	-	SingleInsertion	23
CGAAAAGGAACTATTAAATA	TATTTAATAGTTCCTTTTCG	NZ_CP011964.1	1202863	+	SingleInsertion	17
CGAACAATAGAATTGTTATT	AATAACAATTCTATTGTTCG	NZ_CP011964.1	2336882	+	SingleInsertion	6
CGAACGCAAAACATGTTTCT	AGAAACATGTTTTGCGTTCG	NZ_CP011964.1	1057406	+	SingleInsertion	5
CGAACGGCATTCAACGTAAA	TTTACGTTGAATGCCGTTCG	NZ_CP011964.1	2331681	-	SingleInsertion	15
CGAAGCCATTCATCTTATAA	TTATAAGATGAATGGCTTCG	NZ_CP011964.1	354502	+	SingleInsertion	3
CGAATCTATGGGAAATGACA	TGTCATTTCCCATAGATTCG	NZ_CP011964.1	1063954	-	SingleInsertion	14
CGAATGAACTAAATATATGA	TCATATATTTAGTTCATTCG	NZ_CP011964.1	2323940	+	SingleInsertion	14
CGAATGGCCTGAGGCTCCAT	ATGGAGCCTCAGGCCATTCG	NZ_CP011964.1	1201069	-	SingleInsertion	13
CGAATTACGTATCCTAAAGG	CCTTTAGGATACGTAATTCG	NZ_CP011964.1	2326738	-	SingleInsertion	23
CGACTAAGACCAGATACCGA	TCGGTATCTGGTCTTAGTCG	NZ_CP011964.1	1404426	-	SingleInsertion	5
CGACTATGTGGTTTCAGAAC	GTTCTGAAACCACATAGTCG	NZ_CP011964.1	861554	-	SingleInsertion	3
CGACTGGACAAAACAATTCT	AGAATTGTTTTGTCCAGTCG	NZ_CP011964.1	404985	-	SingleInsertion	4
CGATAAGAAAAAATAACTAT	ATAGTTATTTTTTCTTATCG	NZ_CP011964.1	1995096	+	SingleInsertion	5
CGATCAAAGATTTTAAATTA	TAATTTAAAATCTTTGATCG	NZ_CP011964.1	715589	-	SingleInsertion	4
CGATTAAGAGTATACCGAAA	TTTCGGTATACTCTTAATCG	NZ_CP011964.1	2111330	-	SingleInsertion	7
CGATTATTAGAGAATAGAAG	CTTCTATTCTCTAATAATCG	NZ_CP011964.1	963940	+	SingleInsertion	68
CGATTCACCAGATCAATGAT	ATCATTGATCTGGTGAATCG	NZ_CP011964.1	118254	-	SingleInsertion	7
CGCAAACTCAAATAAGAATC	GATTCTTATTTGAGTTTGCG	NZ_CP011964.1	1056664	-	SingleInsertion	5
CGCAACCCGTGGGACAGCAA	TTGCTGTCCCACGGGTTGCG	NZ_CP011964.1	694979	-	SingleInsertion	17
CGCAACGAGCGGCCAGGATA	TATCCTGGCCGCTCGTTGCG	NZ_CP011964.1	989837	-	SingleInsertion	9
CGCAATTGCTGTCTCAACAG	CTGTTGAGACAGCAATTGCG	NZ_CP011964.1	2091626	+	SingleInsertion	5
CGCACAGATAAACGATTTAT	ATAAATCGTTTATCTGTGCG	NZ_CP011964.1	777193	-	SingleInsertion	13
CGCACGGATAAGAATAGTCT	AGACTATTCTTATCCGTGCG	NZ_CP011964.1	501914	-	SingleInsertion	9
CGCAGCATCATCTACCAACC	GGTTGGTAGATGATGCTGCG	NZ_CP011964.1	1163448	-	SingleInsertion	8
CGCATGAAAATGCTGCTATA	TATAGCAGCATTTTCATGCG	NZ_CP011964.1	623045	+	SingleInsertion	4
CGCATTATAGACATAAGACA	TGTCTTATGTCTATAATGCG	NZ_CP011964.1	743985	-	SingleInsertion	38
CGCCATCGCGAAAATGGGCT	AGCCCATTTTCGCGATGGCG	NZ_CP011964.1	2318123	-	SingleInsertion	34
CGCCCTAATGCCTAGGGAAT	ATTCCCTAGGCATTAGGGCG	NZ_CP011964.1	2228877	+	SingleInsertion	22
CGCCGTAATTCCAACAAGTG	CACTTGTTGGAATTACGGCG	NZ_CP011964.1	1765372	+	SingleInsertion	8
CGCCGTTCATGAAAGTCCAT	ATGGACTTTCATGAACGGCG	NZ_CP011964.1	2163909	+	SingleInsertion	3
CGCCTAACGTAGACAATACC	GGTATTGTCTACGTTAGGCG	NZ_CP011964.1	461587	+	SingleInsertion	5
CGCGCTCTGGCTAACAACAA	TTGTTGTTAGCCAGAGCGCG	NZ_CP011964.1	11442	+	SingleInsertion	3
CGCGGATGTGGCTCGTTTCG	CGAAACGAGCCACATCCGCG	NZ_CP011964.1	83777	+	SingleInsertion	54
CGCTAAGTCTCTTCATAGCC	GGCTATGAAGAGACTTAGCG	NZ_CP011964.1	2267695	+	SingleInsertion	5
CGCTAATCATTTGGATCGGA	TCCGATCCAAATGATTAGCG	NZ_CP011964.1	241684	-	SingleInsertion	5
CGCTAGTTTAGTCAAACTCT	AGAGTTTGACTAAACTAGCG	NZ_CP011964.1	911832	+	SingleInsertion	16
CGCTCAAGAATACCAATAAT	ATTATTGGTATTCTTGAGCG	NZ_CP011964.1	2167476	-	SingleInsertion	4
CGCTCTAGTCCTAAAAACTA	TAGTTTTTAGGACTAGAGCG	NZ_CP011964.1	2145448	+	SingleInsertion	18
CGGAAAAAGCAAAGAAAGTA	TACTTTCTTTGCTTTTTCCG	NZ_CP011964.1	1722270	+	SingleInsertion	5
CGGAAAATACATGAGGTCTA	TAGACCTCATGTATTTTCCG	NZ_CP011964.1	566951	+	SingleInsertion	39
CGGAACTAACTTATGATTAA	TTAATCATAAGTTAGTTCCG	NZ_CP011964.1	1008416	+	SingleInsertion	5
CGGAACTAAGAAATAACAAT	ATTGTTATTTCTTAGTTCCG	NZ_CP011964.1	2174630	+	SingleInsertion	22
CGGACAAGGTTGGAACGGTT	AACCGTTCCAACCTTGTCCG	NZ_CP011964.1	1180198	-	SingleInsertion	6
CGGACGAACGACCAAATTTG	CAAATTTGGTCGTTCGTCCG	NZ_CP011964.1	2297356	+	SingleInsertion	3
CGGAGAGAATAAACTTTCTA	TAGAAAGTTTATTCTCTCCG	NZ_CP011964.1	1024092	-	SingleInsertion	4
CGGAGATACTTGTAAGAAGC	GCTTCTTACAAGTATCTCCG	NZ_CP011964.1	539266	+	SingleInsertion	3
CGGAGTAGATGTTCCGTCGA	TCGACGGAACATCTACTCCG	NZ_CP011964.1	771853	+	SingleInsertion	3
CGGCATTAGAGTTTTCTGGT	ACCAGAAAACTCTAATGCCG	NZ_CP011964.1	596898	+	SingleInsertion	25
CGGGCGCAACCGCACGGAGT	ACTCCGTGCGGTTGCGCCCG	NZ_CP011964.1	1791222	+	SingleInsertion	11
CGGGGCCGGCAAAAGACACA	TGTGTCTTTTGCCGGCCCCG	NZ_CP011964.1	2297459	+	SingleInsertion	8
CGGTAAAACTGTGCAAAGCG	CGCTTTGCACAGTTTTACCG	NZ_CP011964.1	1743988	-	SingleInsertion	4
CGGTACTTTAAAGTGTTGTG	CACAACACTTTAAAGTACCG	NZ_CP011964.1	953902	+	SingleInsertion	45
CGGTCCATAATAGTAAGAAA	TTTCTTACTATTATGGACCG	NZ_CP011964.1	1481562	+	SingleInsertion	9
CGGTTCCTATGATAACTATT	AATAGTTATCATAGGAACCG	NZ_CP011964.1	101152	+	SingleInsertion	7
CGTAAATGCATGTGTCACAG	CTGTGACACATGCATTTACG	NZ_CP011964.1	982615	+	SingleInsertion	6
CGTAACTCCGACGAATAAGA	TCTTATTCGTCGGAGTTACG	NZ_CP011964.1	2292756	-	SingleInsertion	6
CGTAATTTTTTTCAATCTTA	TAAGATTGAAAAAAATTACG	NZ_CP011964.1	15539	+	SingleInsertion	9
CGTACTAAGGTGATCTAGCG	CGCTAGATCACCTTAGTACG	NZ_CP011964.1	859651	+	SingleInsertion	7
CGTATAAAGCTGAATTAAAG	CTTTAATTCAGCTTTATACG	NZ_CP011964.1	1750653	+	SingleInsertion	4
CGTATACCATATATAAGAAT	ATTCTTATATATGGTATACG	NZ_CP011964.1	1470392	+	SingleInsertion	7
CGTCAAAAACAACGCTCAAG	CTTGAGCGTTGTTTTTGACG	NZ_CP011964.1	2023226	+	SingleInsertion	3
CGTCAGAGTGCTCTTAGATA	TATCTAAGAGCACTCTGACG	NZ_CP011964.1	1085545	-	SingleInsertion	10
CGTGAGGTAATACCTGTCGC	GCGACAGGTATTACCTCACG	NZ_CP011964.1	1743988	-	SingleInsertion	4
CGTGCATAGACGAACATGAA	TTCATGTTCGTCTATGCACG	NZ_CP011964.1	473911	+	SingleInsertion	27
CGTTAAATCCTATTCCAAAC	GTTTGGAATAGGATTTAACG	NZ_CP011964.1	230606	+	SingleInsertion	10
CGTTCAGGCTAACCTACCGT	ACGGTAGGTTAGCCTGAACG	NZ_CP011964.1	865987	+	SingleInsertion	17
CGTTGAATTAGCTCTAAAGC	GCTTTAGAGCTAATTCAACG	NZ_CP011964.1	277132	-	SingleInsertion	3
CTAAAAACGAAGTTTATAAT	ATTATAAACTTCGTTTTTAG	NZ_CP011964.1	1623786	-	SingleInsertion	8
CTAAAACGCTATTAGTGAAG	CTTCACTAATAGCGTTTTAG	NZ_CP011964.1	1182065	+	SingleInsertion	5
CTAAAATCCAGCCCGATCGC	GCGATCGGGCTGGATTTTAG	NZ_CP011964.1	1059080	-	SingleInsertion	37
CTAAAGCAAGACCGTCATAG	CTATGACGGTCTTGCTTTAG	NZ_CP011964.1	1878519	-	SingleInsertion	3
CTAAAGGTCGATAATGAATA	TATTCATTATCGACCTTTAG	NZ_CP011964.1	1409045	+	SingleInsertion	3
CTAACAAAGACAGTAGAACT	AGTTCTACTGTCTTTGTTAG	NZ_CP011964.1	1136505	+	SingleInsertion	5
CTAACACCGATGCCGATCGA	TCGATCGGCATCGGTGTTAG	NZ_CP011964.1	756382	-	SingleInsertion	5
CTAACGGGATGATCTTAAGT	ACTTAAGATCATCCCGTTAG	NZ_CP011964.1	2167540	-	SingleInsertion	4
CTAAGAGCCATGGTCAAATT	AATTTGACCATGGCTCTTAG	NZ_CP011964.1	1141612	-	SingleInsertion	24
CTAAGCAGCCTATAACTCAG	CTGAGTTATAGGCTGCTTAG	NZ_CP011964.1	1915255	+	SingleInsertion	7
CTAATGGAAAAGCGATTCGC	GCGAATCGCTTTTCCATTAG	NZ_CP011964.1	1208086	-	SingleInsertion	3
CTACTAACGAGCACTCGGGA	TCCCGAGTGCTCGTTAGTAG	NZ_CP011964.1	1063934	+	SingleInsertion	7
CTACTAATTACCGGAGAAGA	TCTTCTCCGGTAATTAGTAG	NZ_CP011964.1	1626414	+	SingleInsertion	8
CTAGAAAGTACGACAAAATT	AATTTTGTCGTACTTTCTAG	NZ_CP011964.1	67068	+	SingleInsertion	4
CTAGAACGAGCCATTGATAG	CTATCAATGGCTCGTTCTAG	NZ_CP011964.1	417587	-	SingleInsertion	3
CTAGAATTCTAGCTCGACTT	AAGTCGAGCTAGAATTCTAG	NZ_CP011964.1	1281120	-	SingleInsertion	8
CTAGCTGCCTAGTAAACTAA	TTAGTTTACTAGGCAGCTAG	NZ_CP011964.1	353952	+	SingleInsertion	18
CTAGGACTCCCCCCAGAATT	AATTCTGGGGGGAGTCCTAG	NZ_CP011964.1	1609068	+	SingleInsertion	13
CTAGTGACAGAAAGCCAAAC	GTTTGGCTTTCTGTCACTAG	NZ_CP011964.1	1917801	+	SingleInsertion	8
CTATAAACTAATGAAGCCGA	TCGGCTTCATTAGTTTATAG	NZ_CP011964.1	2114639	+	SingleInsertion	3
CTATAAGCTAGACCCAATAC	GTATTGGGTCTAGCTTATAG	NZ_CP011964.1	1260174	+	SingleInsertion	11
CTATACGGAAAGGCGAATGT	ACATTCGCCTTTCCGTATAG	NZ_CP011964.1	1263002	-	SingleInsertion	9
CTATCTCTTAAATAGTCTAG	CTAGACTATTTAAGAGATAG	NZ_CP011964.1	122210	-	SingleInsertion	35
CTATGAAAGGCAACATGTAG	CTACATGTTGCCTTTCATAG	NZ_CP011964.1	1145427	+	SingleInsertion	11
CTATGACTAGCAGTACGTCA	TGACGTACTGCTAGTCATAG	NZ_CP011964.1	1725784	-	SingleInsertion	3
CTATGGAGACAGAATGCCTG	CAGGCATTCTGTCTCCATAG	NZ_CP011964.1	2152235	-	SingleInsertion	7
CTATTCAGTAGTACATAGCT	AGCTATGTACTACTGAATAG	NZ_CP011964.1	1798700	+	SingleInsertion	11
CTATTTCCGTTCTTACGAAC	GTTCGTAAGAACGGAAATAG	NZ_CP011964.1	2258793	+	SingleInsertion	3
CTCAAAAAGTAACCGTCAGA	TCTGACGGTTACTTTTTGAG	NZ_CP011964.1	1277459	+	SingleInsertion	6
CTCAAACACAGGGGAAGAAA	TTTCTTCCCCTGTGTTTGAG	NZ_CP011964.1	1338625	-	SingleInsertion	4
CTCAAACTCAGCAAACTAAA	TTTAGTTTGCTGAGTTTGAG	NZ_CP011964.1	2262697	+	SingleInsertion	5
CTCAAAGATCATAATTCGCA	TGCGAATTATGATCTTTGAG	NZ_CP011964.1	2179311	+	SingleInsertion	13
CTCACCTCCCCGTCACTTGG	CCAAGTGACGGGGAGGTGAG	NZ_CP011964.1	620423	-	SingleInsertion	3
CTCAGAACAAGCTCTATCAC	GTGATAGAGCTTGTTCTGAG	NZ_CP011964.1	906178	-	SingleInsertion	13
CTCAGCGGCTAGCGATGGAC	GTCCATCGCTAGCCGCTGAG	NZ_CP011964.1	472468	-	SingleInsertion	15
CTCAGGCAAATATTGCCTAC	GTAGGCAATATTTGCCTGAG	NZ_CP011964.1	826000	-	SingleInsertion	5
CTCAGGGTATTATAAACCCC	GGGGTTTATAATACCCTGAG	NZ_CP011964.1	1535152	-	SingleInsertion	3
CTCATGATCATTCTTAAAAC	GTTTTAAGAATGATCATGAG	NZ_CP011964.1	1227578	+	SingleInsertion	3
CTCCAAATATATGCGGATTT	AAATCCGCATATATTTGGAG	NZ_CP011964.1	199887	+	SingleInsertion	51
CTCCAATAACTGAGCATCTT	AAGATGCTCAGTTATTGGAG	NZ_CP011964.1	379733	-	SingleInsertion	4
CTCCACTGGATTCCATCTGT	ACAGATGGAATCCAGTGGAG	NZ_CP011964.1	1134977	-	SingleInsertion	9
CTCCCGGAAATTACGTATCT	AGATACGTAATTTCCGGGAG	NZ_CP011964.1	1725718	-	SingleInsertion	71
CTCCCTAACACGCTGCCGAA	TTCGGCAGCGTGTTAGGGAG	NZ_CP011964.1	1918183	-	SingleInsertion	21
CTCGAAATAACGTAGGTTTA	TAAACCTACGTTATTTCGAG	NZ_CP011964.1	1218626	-	SingleInsertion	5
CTCGATTTATAACCGAAAGC	GCTTTCGGTTATAAATCGAG	NZ_CP011964.1	2014524	+	SingleInsertion	4
CTCGTGAATCTCACAAAAGA	TCTTTTGTGAGATTCACGAG	NZ_CP011964.1	1435015	-	SingleInsertion	6
CTCTAACCCTTTAGCGAAGA	TCTTCGCTAAAGGGTTAGAG	NZ_CP011964.1	355338	-	SingleInsertion	3
CTCTAGATCGCAGAACAACA	TGTTGTTCTGCGATCTAGAG	NZ_CP011964.1	225081	-	SingleInsertion	3
CTCTCCTAGAACCAATCTGC	GCAGATTGGTTCTAGGAGAG	NZ_CP011964.1	983436	+	SingleInsertion	6
CTCTCGGTAAAGTCTATGAA	TTCATAGACTTTACCGAGAG	NZ_CP011964.1	2207806	-	SingleInsertion	6
CTCTGGACTAAAGAAATCCG	CGGATTTCTTTAGTCCAGAG	NZ_CP011964.1	2128876	+	SingleInsertion	3
CTCTGGACTAATAAACGATT	AATCGTTTATTAGTCCAGAG	NZ_CP011964.1	2291733	+	SingleInsertion	8
CTCTGGTACACAAGTCCTGA	TCAGGACTTGTGTACCAGAG	NZ_CP011964.1	864931	+	SingleInsertion	12
CTCTGTAATCGATCTAGGAA	TTCCTAGATCGATTACAGAG	NZ_CP011964.1	1599208	-	SingleInsertion	14
CTCTTATGATAATTAGTCAT	ATGACTAATTATCATAAGAG	NZ_CP011964.1	239778	+	SingleInsertion	15
CTGAAACCAATTAGCTGTAA	TTACAGCTAATTGGTTTCAG	NZ_CP011964.1	2331763	-	SingleInsertion	3
CTGAAGATTATGAGCTTACA	TGTAAGCTCATAATCTTCAG	NZ_CP011964.1	1603907	-	SingleInsertion	4
CTGAATAGCGTGCCTGTATG	CATACAGGCACGCTATTCAG	NZ_CP011964.1	993217	-	SingleInsertion	21
CTGAATGATATACGCAGCTT	AAGCTGCGTATATCATTCAG	NZ_CP011964.1	684168	+	SingleInsertion	13
CTGACGAATAACCTACGTCT	AGACGTAGGTTATTCGTCAG	NZ_CP011964.1	884700	-	SingleInsertion	5
CTGACTAAATCCGGCTTGAA	TTCAAGCCGGATTTAGTCAG	NZ_CP011964.1	984638	-	SingleInsertion	5
CTGAGGTTCATTAGGCCAAA	TTTGGCCTAATGAACCTCAG	NZ_CP011964.1	2034823	+	SingleInsertion	4
CTGAGTTAATAATGAAAAAG	CTTTTTCATTATTAACTCAG	NZ_CP011964.1	2270787	+	SingleInsertion	4
CTGATACTTAAGCGTGCCCT	AGGGCACGCTTAAGTATCAG	NZ_CP011964.1	1113152	+	SingleInsertion	6
CTGCAAATCTACATAGATAT	ATATCTATGTAGATTTGCAG	NZ_CP011964.1	943541	-	SingleInsertion	19
CTGCACTGGACATTACTATT	AATAGTAATGTCCAGTGCAG	NZ_CP011964.1	1689336	+	SingleInsertion	4
CTGGAATTTGCTTAAGCTGA	TCAGCTTAAGCAAATTCCAG	NZ_CP011964.1	2232350	+	SingleInsertion	4
CTGGACTACTAAGCACCTGT	ACAGGTGCTTAGTAGTCCAG	NZ_CP011964.1	284225	-	SingleInsertion	3
CTGTGATGAGAGCAAATAAT	ATTATTTGCTCTCATCACAG	NZ_CP011964.1	404154	+	SingleInsertion	9
CTGTTACATTTTATACAATT	AATTGTATAAAATGTAACAG	NZ_CP011964.1	1519699	+	SingleInsertion	3
CTGTTACTTCAATGCGAGAA	TTCTCGCATTGAAGTAACAG	NZ_CP011964.1	1119390	-	SingleInsertion	6
CTGTTCAACTAACTACGTGG	CCACGTAGTTAGTTGAACAG	NZ_CP011964.1	41891	+	SingleInsertion	8
CTTAAAAATAAAACAAAAAC	GTTTTTGTTTTATTTTTAAG	NZ_CP011964.1	45222	-	SingleInsertion	6
CTTAAAAGGATTGTAGCAAT	ATTGCTACAATCCTTTTAAG	NZ_CP011964.1	860557	-	SingleInsertion	13
CTTAAAGCACTTAAAAAAGT	ACTTTTTTAAGTGCTTTAAG	NZ_CP011964.1	1780743	+	SingleInsertion	13
CTTAAATACAGTGGTATGGG	CCCATACCACTGTATTTAAG	NZ_CP011964.1	1701344	-	SingleInsertion	3
CTTAAGACAGTCGATGGTCA	TGACCATCGACTGTCTTAAG	NZ_CP011964.1	2080434	-	SingleInsertion	4
CTTAAGCAAAGAAATTTAGC	GCTAAATTTCTTTGCTTAAG	NZ_CP011964.1	1418584	+	SingleInsertion	10
CTTAAGCACCAACACCGTGT	ACACGGTGTTGGTGCTTAAG	NZ_CP011964.1	1815846	-	SingleInsertion	3
CTTACACATGTTATAATGCG	CGCATTATAACATGTGTAAG	NZ_CP011964.1	1057319	-	SingleInsertion	5
CTTACCGGTAGAGGGTACTT	AAGTACCCTCTACCGGTAAG	NZ_CP011964.1	2204522	-	SingleInsertion	26
CTTAGAATGATACTAACAAA	TTTGTTAGTATCATTCTAAG	NZ_CP011964.1	192223	+	SingleInsertion	42
CTTAGTCCTATAGCTAGGAA	TTCCTAGCTATAGGACTAAG	NZ_CP011964.1	1772083	-	SingleInsertion	7
CTTAGTGCTGATATTGTTCC	GGAACAATATCAGCACTAAG	NZ_CP011964.1	2297452	-	SingleInsertion	3
CTTATGTAAATATTGCCTGC	GCAGGCAATATTTACATAAG	NZ_CP011964.1	423259	+	SingleInsertion	5
CTTCCACCCGGCTTCTGGAA	TTCCAGAAGCCGGGTGGAAG	NZ_CP011964.1	2209755	-	SingleInsertion	32
CTTCCCCCTTAGTAGACTTA	TAAGTCTACTAAGGGGGAAG	NZ_CP011964.1	2056349	+	SingleInsertion	4
CTTCCGGTAAAGGAAACCTA	TAGGTTTCCTTTACCGGAAG	NZ_CP011964.1	516380	-	SingleInsertion	5
CTTCGTTTAAAGTTATGAAG	CTTCATAACTTTAAACGAAG	NZ_CP011964.1	723198	+	SingleInsertion	21
CTTCTCATACAAATGTCCTA	TAGGACATTTGTATGAGAAG	NZ_CP011964.1	689126	+	SingleInsertion	22
CTTGCATTGTTTCTATGATT	AATCATAGAAACAATGCAAG	NZ_CP011964.1	206177	-	SingleInsertion	18
CTTTAACATGTGAATCAAAT	ATTTGATTCACATGTTAAAG	NZ_CP011964.1	705898	+	SingleInsertion	4
CTTTAATTAAAATAATGAAA	TTTCATTATTTTAATTAAAG	NZ_CP011964.1	1714750	-	SingleInsertion	4
CTTTACCGTATTTAACAATA	TATTGTTAAATACGGTAAAG	NZ_CP011964.1	1941356	+	SingleInsertion	3
CTTTACTACACTATCGCTAC	GTAGCGATAGTGTAGTAAAG	NZ_CP011964.1	1183119	-	SingleInsertion	5
CTTTAGACCATTAATATCAA	TTGATATTAATGGTCTAAAG	NZ_CP011964.1	300569	-	SingleInsertion	7
CTTTATATTGTAAAGGACTG	CAGTCCTTTACAATATAAAG	NZ_CP011964.1	2164373	-	SingleInsertion	4
CTTTATTTCCAGAATACAGG	CCTGTATTCTGGAAATAAAG	NZ_CP011964.1	885292	+	SingleInsertion	12
CTTTGCGAAATAACAGCAGG	CCTGCTGTTATTTCGCAAAG	NZ_CP011964.1	753285	+	SingleInsertion	6
GAAAAAAATATTAAAAGGGA	TCCCTTTTAATATTTTTTTC	NZ_CP011964.1	1248668	-	SingleInsertion	19
GAAAAAGCATATTACAATTT	AAATTGTAATATGCTTTTTC	NZ_CP011964.1	753923	+	SingleInsertion	3
GAAAAATTAGTTACACAGAA	TTCTGTGTAACTAATTTTTC	NZ_CP011964.1	1757063	+	SingleInsertion	6
GAAAACAGAATTGAAAGCAC	GTGCTTTCAATTCTGTTTTC	NZ_CP011964.1	2242901	+	SingleInsertion	28
GAAAACCGTCCCAAGGATAG	CTATCCTTGGGACGGTTTTC	NZ_CP011964.1	1058173	+	SingleInsertion	19
GAAAACTTCAAGGATTAGAG	CTCTAATCCTTGAAGTTTTC	NZ_CP011964.1	976400	+	SingleInsertion	5
GAAAAGATTTCACTTGATAG	CTATCAAGTGAAATCTTTTC	NZ_CP011964.1	702921	+	SingleInsertion	13
GAAAAGGGAAGTCCAAGCCT	AGGCTTGGACTTCCCTTTTC	NZ_CP011964.1	725223	-	SingleInsertion	6
GAAAATAAAAAAGACAAGTC	GACTTGTCTTTTTTATTTTC	NZ_CP011964.1	92459	-	SingleInsertion	3
GAAAATTAAACCAGGGCAAA	TTTGCCCTGGTTTAATTTTC	NZ_CP011964.1	1215625	+	SingleInsertion	7
GAAACCGCGAAATAATAATA	TATTATTATTTCGCGGTTTC	NZ_CP011964.1	2093503	-	SingleInsertion	9
GAAACGGATATTCAGCTAGA	TCTAGCTGAATATCCGTTTC	NZ_CP011964.1	531170	+	SingleInsertion	7
GAAACTAACAACTGTGACAA	TTGTCACAGTTGTTAGTTTC	NZ_CP011964.1	2236851	+	SingleInsertion	3
GAAACTACCATAACAGTATG	CATACTGTTATGGTAGTTTC	NZ_CP011964.1	96092	-	SingleInsertion	5
GAAAGACAATTAAGAAGCTT	AAGCTTCTTAATTGTCTTTC	NZ_CP011964.1	2263477	+	SingleInsertion	9
GAAAGCGGATGGGGATATTG	CAATATCCCCATCCGCTTTC	NZ_CP011964.1	1133481	-	SingleInsertion	5
GAAAGTGAAATTGCACTTAG	CTAAGTGCAATTTCACTTTC	NZ_CP011964.1	134612	-	SingleInsertion	4
GAAATAAAGCTCGGGAGGAC	GTCCTCCCGAGCTTTATTTC	NZ_CP011964.1	1994201	+	SingleInsertion	12
GAAATACCGAGAGCGTACAA	TTGTACGCTCTCGGTATTTC	NZ_CP011964.1	187411	+	SingleInsertion	27
GAAATATTCAGTAACACATA	TATGTGTTACTGAATATTTC	NZ_CP011964.1	2308885	-	SingleInsertion	6
GAAATCAAACTAATATTTTG	CAAAATATTAGTTTGATTTC	NZ_CP011964.1	1038383	-	SingleInsertion	4
GAAATGCATAATAATAAAGA	TCTTTATTATTATGCATTTC	NZ_CP011964.1	138821	-	SingleInsertion	3
GAAATGGACTTAGTGCGCCA	TGGCGCACTAAGTCCATTTC	NZ_CP011964.1	595047	-	SingleInsertion	4
GAAATTAATGAAGAGGTAAT	ATTACCTCTTCATTAATTTC	NZ_CP011964.1	1706231	-	SingleInsertion	8
GAAATTAGAAATGCCTAATG	CATTAGGCATTTCTAATTTC	NZ_CP011964.1	956177	+	SingleInsertion	6
GAAATTATATAAAGAGTATC	GATACTCTTTATATAATTTC	NZ_CP011964.1	983907	-	SingleInsertion	3
GAACAAGCCGTGAAATCTTA	TAAGATTTCACGGCTTGTTC	NZ_CP011964.1	591564	-	SingleInsertion	54
GAACAATATAAGAGGTAGCA	TGCTACCTCTTATATTGTTC	NZ_CP011964.1	855556	-	SingleInsertion	6
GAACAGAAGCAACGTGGATA	TATCCACGTTGCTTCTGTTC	NZ_CP011964.1	116146	+	SingleInsertion	27
GAACAGGTCAAGAGGCGCAG	CTGCGCCTCTTGACCTGTTC	NZ_CP011964.1	542990	-	SingleInsertion	6
GAACATCCTTTCTCGCATAA	TTATGCGAGAAAGGATGTTC	NZ_CP011964.1	857576	-	SingleInsertion	6
GAACCAAATGATGCAACAAC	GTTGTTGCATCATTTGGTTC	NZ_CP011964.1	701118	-	SingleInsertion	5
GAACCGTTCGTCGTGAGAAT	ATTCTCACGACGAACGGTTC	NZ_CP011964.1	1145703	+	SingleInsertion	3
GAACGACAATATTGCGTATA	TATACGCAATATTGTCGTTC	NZ_CP011964.1	1806071	-	SingleInsertion	55
GAACGAGTCTCGGTAGGTTA	TAACCTACCGAGACTCGTTC	NZ_CP011964.1	2296547	-	SingleInsertion	10
GAACGTGAACGTCTACCGAC	GTCGGTAGACGTTCACGTTC	NZ_CP011964.1	1489073	+	SingleInsertion	3
GAACTAAGAGGAGAACATAA	TTATGTTCTCCTCTTAGTTC	NZ_CP011964.1	78532	+	SingleInsertion	3
GAACTTCCGTACAGATCCAA	TTGGATCTGTACGGAAGTTC	NZ_CP011964.1	1826701	+	SingleInsertion	6
GAAGAAAGCAGAGGCATATA	TATATGCCTCTGCTTTCTTC	NZ_CP011964.1	2266985	+	SingleInsertion	5
GAAGAAAGGCATAAACGCCT	AGGCGTTTATGCCTTTCTTC	NZ_CP011964.1	1318970	-	SingleInsertion	10
GAAGAAAGTGCCCTCTGTAT	ATACAGAGGGCACTTTCTTC	NZ_CP011964.1	2296759	+	SingleInsertion	3
GAAGAATCCAATTGTTAGAA	TTCTAACAATTGGATTCTTC	NZ_CP011964.1	2326738	-	SingleInsertion	18
GAAGAATCCTTAGCTACAGT	ACTGTAGCTAAGGATTCTTC	NZ_CP011964.1	41601	+	SingleInsertion	4
GAAGAGCTATAATAGGTAGT	ACTACCTATTATAGCTCTTC	NZ_CP011964.1	2132871	+	SingleInsertion	10
GAAGAGTAAAATATACAGAA	TTCTGTATATTTTACTCTTC	NZ_CP011964.1	1645034	-	SingleInsertion	3
GAAGAGTTCTATTAAACAGA	TCTGTTTAATAGAACTCTTC	NZ_CP011964.1	945272	-	SingleInsertion	3
GAAGCCTGTAAGATGAGAAT	ATTCTCATCTTACAGGCTTC	NZ_CP011964.1	1098323	+	SingleInsertion	4
GAAGCTAAGCGAATTAATTT	AAATTAATTCGCTTAGCTTC	NZ_CP011964.1	1768150	-	SingleInsertion	5
GAAGGAATGAGAATAAATCC	GGATTTATTCTCATTCCTTC	NZ_CP011964.1	67494	+	SingleInsertion	3
GAAGGACTCTTTGATGCCTC	GAGGCATCAAAGAGTCCTTC	NZ_CP011964.1	2313784	+	SingleInsertion	5
GAAGGAGTAACTGAATTACA	TGTAATTCAGTTACTCCTTC	NZ_CP011964.1	1143120	-	SingleInsertion	4
GAAGGGCTAAAATCATGGAA	TTCCATGATTTTAGCCCTTC	NZ_CP011964.1	1190085	-	SingleInsertion	7
GAAGGGCTCTACTACCATAC	GTATGGTAGTAGAGCCCTTC	NZ_CP011964.1	1260022	-	SingleInsertion	3
GAAGGTCACATGTAAACTAA	TTAGTTTACATGTGACCTTC	NZ_CP011964.1	724475	+	SingleInsertion	5
GAAGGTGTACGAAGAAATAA	TTATTTCTTCGTACACCTTC	NZ_CP011964.1	244486	+	SingleInsertion	8
GAAGTAAACGAATGGATTTT	AAAATCCATTCGTTTACTTC	NZ_CP011964.1	110916	+	SingleInsertion	9
GAAGTCAAACAATATTGCGA	TCGCAATATTGTTTGACTTC	NZ_CP011964.1	381373	-	SingleInsertion	8
GAAGTCCCCTCACGCGAGAA	TTCTCGCGTGAGGGGACTTC	NZ_CP011964.1	2302192	+	SingleInsertion	6
GAAGTCGTATAGCGTACATC	GATGTACGCTATACGACTTC	NZ_CP011964.1	431186	-	SingleInsertion	16
GAAGTTCATGTAAAGAAGAA	TTCTTCTTTACATGAACTTC	NZ_CP011964.1	2261892	-	SingleInsertion	3
GAATAAATGCTAAACGTTAT	ATAACGTTTAGCATTTATTC	NZ_CP011964.1	990513	+	SingleInsertion	6
GAATAAGTCTATTCCTATAT	ATATAGGAATAGACTTATTC	NZ_CP011964.1	51356	+	SingleInsertion	6
GAATACAAACCAGAAACAAC	GTTGTTTCTGGTTTGTATTC	NZ_CP011964.1	1485877	+	SingleInsertion	4
GAATACTCTTATAATGACGT	ACGTCATTATAAGAGTATTC	NZ_CP011964.1	975148	+	SingleInsertion	12
GAATATAAGCATTGCAAATA	TATTTGCAATGCTTATATTC	NZ_CP011964.1	2313727	+	SingleInsertion	15
GAATATACCAGCTAACCGGG	CCCGGTTAGCTGGTATATTC	NZ_CP011964.1	2305759	+	SingleInsertion	3
GAATATGAAGAGCATGAGTT	AACTCATGCTCTTCATATTC	NZ_CP011964.1	647892	+	SingleInsertion	11
GAATATGTAATTTTGCAATC	GATTGCAAAATTACATATTC	NZ_CP011964.1	1552089	+	SingleInsertion	8
GAATCACAAACAGGGAGAAA	TTTCTCCCTGTTTGTGATTC	NZ_CP011964.1	1594166	-	SingleInsertion	7
GAATCGAATTACGCGACATT	AATGTCGCGTAATTCGATTC	NZ_CP011964.1	2199952	+	SingleInsertion	5
GAATCGAGTAGTCGGCACAA	TTGTGCCGACTACTCGATTC	NZ_CP011964.1	1046411	+	SingleInsertion	3
GAATCTTAAGACTAACCACG	CGTGGTTAGTCTTAAGATTC	NZ_CP011964.1	2300023	+	SingleInsertion	8
GAATCTTCGCCTTTAAATTG	CAATTTAAAGGCGAAGATTC	NZ_CP011964.1	2322638	+	SingleInsertion	11
GAATGACCGCTAAACTATGA	TCATAGTTTAGCGGTCATTC	NZ_CP011964.1	20501	+	SingleInsertion	11
GAATGAGACTGATTATCAAT	ATTGATAATCAGTCTCATTC	NZ_CP011964.1	70502	+	SingleInsertion	5
GAATGATTGTAATGTATATC	GATATACATTACAATCATTC	NZ_CP011964.1	2243330	-	SingleInsertion	4
GAATTAAGACAGTATATAAC	GTTATATACTGTCTTAATTC	NZ_CP011964.1	1212619	-	SingleInsertion	3
GAATTCCCATATAATGGTAA	TTACCATTATATGGGAATTC	NZ_CP011964.1	1181139	+	SingleInsertion	7
GACAAATCTTAAGAACGTAA	TTACGTTCTTAAGATTTGTC	NZ_CP011964.1	200089	+	SingleInsertion	7
GACAAGCGCAATGGGCATTA	TAATGCCCATTGCGCTTGTC	NZ_CP011964.1	441576	-	SingleInsertion	5
GACAATACAGGGTCAGCCAG	CTGGCTGACCCTGTATTGTC	NZ_CP011964.1	992981	-	SingleInsertion	3
GACAATACCGTAAAAGGTAA	TTACCTTTTACGGTATTGTC	NZ_CP011964.1	1592038	+	SingleInsertion	15
GACAATTGAGCTATTGGCAC	GTGCCAATAGCTCAATTGTC	NZ_CP011964.1	145979	+	SingleInsertion	3
GACACGAACCACGTTTTAAC	GTTAAAACGTGGTTCGTGTC	NZ_CP011964.1	2190816	-	SingleInsertion	8
GACACTTCAGTAAAAATAAT	ATTATTTTTACTGAAGTGTC	NZ_CP011964.1	1220287	+	SingleInsertion	7
GACAGGTCAAACTGACACGA	TCGTGTCAGTTTGACCTGTC	NZ_CP011964.1	1734251	+	SingleInsertion	9
GACATGTATCTTTTAGGCGA	TCGCCTAAAAGATACATGTC	NZ_CP011964.1	340248	-	SingleInsertion	10
GACCACGGAATCAAAAGACA	TGTCTTTTGATTCCGTGGTC	NZ_CP011964.1	2262602	+	SingleInsertion	9
GACCATAAGAAAAGACATTA	TAATGTCTTTTCTTATGGTC	NZ_CP011964.1	1454236	-	SingleInsertion	24
GACCATGCTTTAACCCAAAA	TTTTGGGTTAAAGCATGGTC	NZ_CP011964.1	515063	-	SingleInsertion	10
GACCCGCCACATACGGGAAC	GTTCCCGTATGTGGCGGGTC	NZ_CP011964.1	551053	+	SingleInsertion	4
GACCGATGGAGCCATTCGGG	CCCGAATGGCTCCATCGGTC	NZ_CP011964.1	1484053	+	SingleInsertion	3
GACCGCTGTATATTCCTTAC	GTAAGGAATATACAGCGGTC	NZ_CP011964.1	1061321	-	SingleInsertion	10
GACCGGCCCCAATATACTCC	GGAGTATATTGGGGCCGGTC	NZ_CP011964.1	979800	+	SingleInsertion	10
GACCTGGTGAGATCGGATTC	GAATCCGATCTCACCAGGTC	NZ_CP011964.1	885040	+	SingleInsertion	23
GACCTGTATCATGTCCCAAA	TTTGGGACATGATACAGGTC	NZ_CP011964.1	2213640	+	SingleInsertion	22
GACGACATAGAGGGGGAAAA	TTTTCCCCCTCTATGTCGTC	NZ_CP011964.1	2271607	-	SingleInsertion	3
GACGATACATTGCAAAAAGG	CCTTTTTGCAATGTATCGTC	NZ_CP011964.1	2100111	-	SingleInsertion	7
GACGATGTAAAAACAAAAAG	CTTTTTGTTTTTACATCGTC	NZ_CP011964.1	2148611	+	SingleInsertion	3
GACGCGGCAAGAGGCTTAGT	ACTAAGCCTCTTGCCGCGTC	NZ_CP011964.1	757257	-	SingleInsertion	17
GACGGAGTAATTAACAATAC	GTATTGTTAATTACTCCGTC	NZ_CP011964.1	1175611	-	SingleInsertion	12
GACGGGGTATTATGCACAAC	GTTGTGCATAATACCCCGTC	NZ_CP011964.1	2185649	-	SingleInsertion	27
GACGTATCCGCGGACTTTAA	TTAAAGTCCGCGGATACGTC	NZ_CP011964.1	299235	+	SingleInsertion	7
GACTAACTGTTCACGATCCA	TGGATCGTGAACAGTTAGTC	NZ_CP011964.1	469386	-	SingleInsertion	3
GACTAATAATTACCTTTATA	TATAAAGGTAATTATTAGTC	NZ_CP011964.1	1213971	+	SingleInsertion	18
GACTACAAAACTAAGAACTA	TAGTTCTTAGTTTTGTAGTC	NZ_CP011964.1	1964823	+	SingleInsertion	7
GACTACGAAGCGAAAACAGC	GCTGTTTTCGCTTCGTAGTC	NZ_CP011964.1	1602528	+	SingleInsertion	15
GACTATAGATACTGAAGATC	GATCTTCAGTATCTATAGTC	NZ_CP011964.1	961575	+	SingleInsertion	5
GACTCGGATACATAAAAAAA	TTTTTTTATGTATCCGAGTC	NZ_CP011964.1	911676	+	SingleInsertion	4
GACTCTCTCCGTAGACAGCG	CGCTGTCTACGGAGAGAGTC	NZ_CP011964.1	1639914	-	SingleInsertion	13
GACTGAAAATATGTTAACGA	TCGTTAACATATTTTCAGTC	NZ_CP011964.1	678393	+	SingleInsertion	9
GACTGAATAATTCTTCCTAC	GTAGGAAGAATTATTCAGTC	NZ_CP011964.1	277553	+	SingleInsertion	3
GACTGATAAAATACTAGGGC	GCCCTAGTATTTTATCAGTC	NZ_CP011964.1	1514732	+	SingleInsertion	4
GACTTCGGTAGAAGACGGTA	TACCGTCTTCTACCGAAGTC	NZ_CP011964.1	49178	+	SingleInsertion	3
GACTTGTGCATGTTAGCGAA	TTCGCTAACATGCACAAGTC	NZ_CP011964.1	1658646	-	SingleInsertion	49
GAGAAAGTACAAATGTCCAA	TTGGACATTTGTACTTTCTC	NZ_CP011964.1	288718	+	SingleInsertion	14
GAGAAAGTAGGCCCCAAGTA	TACTTGGGGCCTACTTTCTC	NZ_CP011964.1	877955	-	SingleInsertion	18
GAGAACAATAAGAATCCTGG	CCAGGATTCTTATTGTTCTC	NZ_CP011964.1	43074	-	SingleInsertion	8
GAGAACGTAAGTCGACCTGA	TCAGGTCGACTTACGTTCTC	NZ_CP011964.1	2260720	+	SingleInsertion	3
GAGACAATGTTAAATAGCCG	CGGCTATTTAACATTGTCTC	NZ_CP011964.1	2257339	-	SingleInsertion	11
GAGACAGAATCAAAGCTTTA	TAAAGCTTTGATTCTGTCTC	NZ_CP011964.1	237485	+	SingleInsertion	4
GAGACGCCATGCCAACGAAC	GTTCGTTGGCATGGCGTCTC	NZ_CP011964.1	2179962	+	SingleInsertion	8
GAGACTAATTAATTGATAAC	GTTATCAATTAATTAGTCTC	NZ_CP011964.1	1186028	-	SingleInsertion	3
GAGAGAGTGTTCGCACAAGC	GCTTGTGCGAACACTCTCTC	NZ_CP011964.1	15558	-	SingleInsertion	6
GAGAGCAGCAATACTTTGGA	TCCAAAGTATTGCTGCTCTC	NZ_CP011964.1	692979	+	SingleInsertion	4
GAGATCCATGAGAAATGATC	GATCATTTCTCATGGATCTC	NZ_CP011964.1	342786	-	SingleInsertion	11
GAGCAAAACAAAATATTGGG	CCCAATATTTTGTTTTGCTC	NZ_CP011964.1	1199556	+	SingleInsertion	19
GAGCAACTATTACCCAAAAC	GTTTTGGGTAATAGTTGCTC	NZ_CP011964.1	256629	+	SingleInsertion	3
GAGCAGATCCCAGTGTCTAG	CTAGACACTGGGATCTGCTC	NZ_CP011964.1	1940706	-	SingleInsertion	5
GAGCCGTAAATGGAGACTGG	CCAGTCTCCATTTACGGCTC	NZ_CP011964.1	1867875	-	SingleInsertion	7
GAGCGCTTTTTAGACACCAA	TTGGTGTCTAAAAAGCGCTC	NZ_CP011964.1	2194027	-	SingleInsertion	11
GAGCTATTTCTTTTCATGTA	TACATGAAAAGAAATAGCTC	NZ_CP011964.1	1804152	-	SingleInsertion	4
GAGGAACCTAATATATTCAG	CTGAATATATTAGGTTCCTC	NZ_CP011964.1	128437	-	SingleInsertion	3
GAGGGAATCGAAGGGGCTAC	GTAGCCCCTTCGATTCCCTC	NZ_CP011964.1	1813427	-	SingleInsertion	11
GAGGTAACAGGTGATTCAGC	GCTGAATCACCTGTTACCTC	NZ_CP011964.1	1016740	-	SingleInsertion	4
GAGGTACGAAAATAGATTAA	TTAATCTATTTTCGTACCTC	NZ_CP011964.1	944017	-	SingleInsertion	4
GAGTAAAAAGATATATATAA	TTATATATATCTTTTTACTC	NZ_CP011964.1	328518	+	SingleInsertion	6
GAGTACATGATAATCAATAC	GTATTGATTATCATGTACTC	NZ_CP011964.1	2279690	-	SingleInsertion	8
GAGTAGAGATAACCCATAAG	CTTATGGGTTATCTCTACTC	NZ_CP011964.1	1491667	+	SingleInsertion	14
GAGTAGGATAAACAAACCGA	TCGGTTTGTTTATCCTACTC	NZ_CP011964.1	289581	-	SingleInsertion	19
GAGTATAAAAATACGCATAC	GTATGCGTATTTTTATACTC	NZ_CP011964.1	1767695	+	SingleInsertion	3
GAGTCGCTTTTAACATTGAA	TTCAATGTTAAAAGCGACTC	NZ_CP011964.1	823205	-	SingleInsertion	12
GAGTTATTGATTACCACACA	TGTGTGGTAATCAATAACTC	NZ_CP011964.1	1618178	-	SingleInsertion	10
GAGTTCGAACCCGGTTCCTA	TAGGAACCGGGTTCGAACTC	NZ_CP011964.1	1162861	+	SingleInsertion	10
GATAAACGCATTTGCTAGAG	CTCTAGCAAATGCGTTTATC	NZ_CP011964.1	1524939	+	SingleInsertion	3
GATAAACGTAGAAACATACC	GGTATGTTTCTACGTTTATC	NZ_CP011964.1	1352669	+	SingleInsertion	19
GATAAACTGCAAACCAAACG	CGTTTGGTTTGCAGTTTATC	NZ_CP011964.1	606236	-	SingleInsertion	4
GATAAAGAAATAACATATGC	GCATATGTTATTTCTTTATC	NZ_CP011964.1	1288991	+	SingleInsertion	19
GATACTGGCACAATAGCGAA	TTCGCTATTGTGCCAGTATC	NZ_CP011964.1	353103	-	SingleInsertion	13
GATAGCACCGCTTTCCAGGT	ACCTGGAAAGCGGTGCTATC	NZ_CP011964.1	51040	-	SingleInsertion	3
GATAGGACAGAGGAGCACGG	CCGTGCTCCTCTGTCCTATC	NZ_CP011964.1	337867	-	SingleInsertion	4
GATATCTCGTACGTTTTTAC	GTAAAAACGTACGAGATATC	NZ_CP011964.1	2149991	+	SingleInsertion	6
GATATGACATTATAACGTGA	TCACGTTATAATGTCATATC	NZ_CP011964.1	131166	+	SingleInsertion	4
GATATGATTGAAAAAATCGA	TCGATTTTTTCAATCATATC	NZ_CP011964.1	1161612	+	SingleInsertion	3
GATATTCGACTTGAAAAAAA	TTTTTTTCAAGTCGAATATC	NZ_CP011964.1	1194317	+	SingleInsertion	4
GATATTGCTATAATCTTCGA	TCGAAGATTATAGCAATATC	NZ_CP011964.1	349301	+	SingleInsertion	10
GATATTGTGAACTAACAGAA	TTCTGTTAGTTCACAATATC	NZ_CP011964.1	78124	+	SingleInsertion	3
GATCAAAATGATGCAGTACA	TGTACTGCATCATTTTGATC	NZ_CP011964.1	1797850	+	SingleInsertion	4
GATCAAATTTTCAATTCAGT	ACTGAATTGAAAATTTGATC	NZ_CP011964.1	2145127	+	SingleInsertion	32
GATCAATACGGAGAAGAGGA	TCCTCTTCTCCGTATTGATC	NZ_CP011964.1	2288447	-	SingleInsertion	5
GATCACGAAATAAGATCCCT	AGGGATCTTATTTCGTGATC	NZ_CP011964.1	578409	+	SingleInsertion	5
GATCAGAACCTGGACTAGTG	CACTAGTCCAGGTTCTGATC	NZ_CP011964.1	2188827	-	SingleInsertion	8
GATCAGTCAAAATAGTGTAA	TTACACTATTTTGACTGATC	NZ_CP011964.1	1229252	-	SingleInsertion	4
GATCATCACTTAGCCTATCT	AGATAGGCTAAGTGATGATC	NZ_CP011964.1	1290379	+	SingleInsertion	4
GATCCCAGAAATAGGACACT	AGTGTCCTATTTCTGGGATC	NZ_CP011964.1	116451	-	SingleInsertion	4
GATCCCTGCATCAATAGTTA	TAACTATTGATGCAGGGATC	NZ_CP011964.1	476207	-	SingleInsertion	7
GATCGACCAACTTTGATAAA	TTTATCAAAGTTGGTCGATC	NZ_CP011964.1	461636	+	SingleInsertion	4
GATCGATCAGTGGGCGACGG	CCGTCGCCCACTGATCGATC	NZ_CP011964.1	92292	-	SingleInsertion	4
GATCGCTACGTGGTAGTACC	GGTACTACCACGTAGCGATC	NZ_CP011964.1	13955	-	SingleInsertion	21
GATCGTAAAACCCCTCCTTT	AAAGGAGGGGTTTTACGATC	NZ_CP011964.1	2337735	-	SingleInsertion	8
GATCTATCACCATCGTATGT	ACATACGATGGTGATAGATC	NZ_CP011964.1	958401	+	SingleInsertion	4
GATCTCGATAATTGTTTTCA	TGAAAACAATTATCGAGATC	NZ_CP011964.1	439204	-	SingleInsertion	9
GATGAACCACAATTTACAAT	ATTGTAAATTGTGGTTCATC	NZ_CP011964.1	2077070	-	SingleInsertion	3
GATGACATTAGAAGCGGATT	AATCCGCTTCTAATGTCATC	NZ_CP011964.1	2307404	-	SingleInsertion	9
GATGACGGAAGTAAGAATTA	TAATTCTTACTTCCGTCATC	NZ_CP011964.1	1162350	-	SingleInsertion	4
GATGCACGGCAGCCAAAAAC	GTTTTTGGCTGCCGTGCATC	NZ_CP011964.1	942817	+	SingleInsertion	111
GATGCATTTCGGTGAGAGAA	TTCTCTCACCGAAATGCATC	NZ_CP011964.1	1995611	-	SingleInsertion	6
GATGCCAAGATTAACGTATA	TATACGTTAATCTTGGCATC	NZ_CP011964.1	2201746	+	SingleInsertion	3
GATGCGGACATTAGCCGAAT	ATTCGGCTAATGTCCGCATC	NZ_CP011964.1	1315663	+	SingleInsertion	61
GATGTGCAAAAGGGGATAAA	TTTATCCCCTTTTGCACATC	NZ_CP011964.1	1666545	-	SingleInsertion	10
GATGTGTCTCGAAACCCTGT	ACAGGGTTTCGAGACACATC	NZ_CP011964.1	1179715	-	SingleInsertion	10
GATGTTGCGTGATCCTCCAA	TTGGAGGATCACGCAACATC	NZ_CP011964.1	2098179	-	SingleInsertion	5
GATTAAGGATGCAGGTAGCT	AGCTACCTGCATCCTTAATC	NZ_CP011964.1	2310234	-	SingleInsertion	20
GATTAATTTCCACCAAAATA	TATTTTGGTGGAAATTAATC	NZ_CP011964.1	1645904	-	SingleInsertion	7
GATTACGTGCGAGCAAACAA	TTGTTTGCTCGCACGTAATC	NZ_CP011964.1	993848	+	SingleInsertion	6
GATTAGTACCAACATAATAC	GTATTATGTTGGTACTAATC	NZ_CP011964.1	576004	+	SingleInsertion	4
GATTAGTCACCAAATCTAGA	TCTAGATTTGGTGACTAATC	NZ_CP011964.1	903181	-	SingleInsertion	6
GATTATTAAAATAAAAGACA	TGTCTTTTATTTTAATAATC	NZ_CP011964.1	641855	+	SingleInsertion	3
GATTCCACTGCACGACAAAG	CTTTGTCGTGCAGTGGAATC	NZ_CP011964.1	1290500	+	SingleInsertion	4
GATTCGAAACAAACGTAAAT	ATTTACGTTTGTTTCGAATC	NZ_CP011964.1	2323940	+	SingleInsertion	16
GATTCGTTTGCCGACCGGTC	GACCGGTCGGCAAACGAATC	NZ_CP011964.1	2303892	+	SingleInsertion	34
GATTTGTAAATTCATAGAAG	CTTCTATGAATTTACAAATC	NZ_CP011964.1	150751	-	SingleInsertion	6
GCAAAAAACATTTATTAGCG	CGCTAATAAATGTTTTTTGC	NZ_CP011964.1	971710	-	SingleInsertion	91
GCAAAAACATGTTTATTAAA	TTTAATAAACATGTTTTTGC	NZ_CP011964.1	2217048	-	SingleInsertion	8
GCAAAACATAACAACGATCA	TGATCGTTGTTATGTTTTGC	NZ_CP011964.1	1111323	-	SingleInsertion	27
GCAAACTTAAATTTTAGAGA	TCTCTAAAATTTAAGTTTGC	NZ_CP011964.1	1183537	-	SingleInsertion	5
GCAAATAATAGAGCAATTGA	TCAATTGCTCTATTATTTGC	NZ_CP011964.1	333011	+	SingleInsertion	64
GCAACAAGAGATCTATCAAA	TTTGATAGATCTCTTGTTGC	NZ_CP011964.1	1186643	-	SingleInsertion	3
GCAACATATAGCTCCTACTA	TAGTAGGAGCTATATGTTGC	NZ_CP011964.1	915011	-	SingleInsertion	7
GCAACTCAAGCACATAGGTA	TACCTATGTGCTTGAGTTGC	NZ_CP011964.1	13417	-	SingleInsertion	4
GCAAGAAGAAAGCGAGAACA	TGTTCTCGCTTTCTTCTTGC	NZ_CP011964.1	1080459	+	SingleInsertion	19
GCAAGACATGAACAAATTAC	GTAATTTGTTCATGTCTTGC	NZ_CP011964.1	2309611	+	SingleInsertion	4
GCAAGGCCAAGAGGACATTC	GAATGTCCTCTTGGCCTTGC	NZ_CP011964.1	2312156	+	SingleInsertion	5
GCAAGGTTATTTTACGTGGG	CCCACGTAAAATAACCTTGC	NZ_CP011964.1	811865	-	SingleInsertion	106
GCAATCTATAACCAATGTGT	ACACATTGGTTATAGATTGC	NZ_CP011964.1	268745	+	SingleInsertion	3
GCAATTTAGCCTAAGAAGAC	GTCTTCTTAGGCTAAATTGC	NZ_CP011964.1	322301	+	SingleInsertion	17
GCAATTTTTAAACGGTACCC	GGGTACCGTTTAAAAATTGC	NZ_CP011964.1	1815393	+	SingleInsertion	3
GCACAGCGGAAATCAAAAAA	TTTTTTGATTTCCGCTGTGC	NZ_CP011964.1	1594951	-	SingleInsertion	5
GCACATAACATTTAAGGATA	TATCCTTAAATGTTATGTGC	NZ_CP011964.1	1517881	-	SingleInsertion	3
GCACCCATACGCTAGATGTT	AACATCTAGCGTATGGGTGC	NZ_CP011964.1	123266	-	SingleInsertion	17
GCACCCTTAACCGCTCGAAT	ATTCGAGCGGTTAAGGGTGC	NZ_CP011964.1	262693	-	SingleInsertion	10
GCACGAGACCTGAACAATTA	TAATTGTTCAGGTCTCGTGC	NZ_CP011964.1	474884	+	SingleInsertion	3
GCAGAACACGTGAAAATACC	GGTATTTTCACGTGTTCTGC	NZ_CP011964.1	2338471	-	SingleInsertion	20
GCAGAAGAAGTATGCAATGA	TCATTGCATACTTCTTCTGC	NZ_CP011964.1	114607	+	SingleInsertion	18
GCAGACGACAACCGATAGTA	TACTATCGGTTGTCGTCTGC	NZ_CP011964.1	569501	-	SingleInsertion	7
GCAGCATAGTGTCAAAAGTG	CACTTTTGACACTATGCTGC	NZ_CP011964.1	1073794	+	SingleInsertion	4
GCAGCGAGGTTATATCTCAA	TTGAGATATAACCTCGCTGC	NZ_CP011964.1	1385974	-	SingleInsertion	50
GCAGTAATCACGAAGTTGTA	TACAACTTCGTGATTACTGC	NZ_CP011964.1	2159364	-	SingleInsertion	3
GCAGTACAATAAAGTCTCCC	GGGAGACTTTATTGTACTGC	NZ_CP011964.1	2338023	+	SingleInsertion	5
GCAGTCGAGGTTCTCCATTA	TAATGGAGAACCTCGACTGC	NZ_CP011964.1	1190668	-	SingleInsertion	43
GCATAAATACCTCAGAGTAT	ATACTCTGAGGTATTTATGC	NZ_CP011964.1	1917440	-	SingleInsertion	5
GCATAACAGAGACTAACAAA	TTTGTTAGTCTCTGTTATGC	NZ_CP011964.1	1031147	-	SingleInsertion	21
GCATAGTGATGGGCAACACC	GGTGTTGCCCATCACTATGC	NZ_CP011964.1	2221176	+	SingleInsertion	6
GCATCTCAATTGTATATAAA	TTTATATACAATTGAGATGC	NZ_CP011964.1	778365	-	SingleInsertion	84
GCATGAAGGCTGCCCGCTTA	TAAGCGGGCAGCCTTCATGC	NZ_CP011964.1	740760	-	SingleInsertion	4
GCATGGAAACAAGATGTCAG	CTGACATCTTGTTTCCATGC	NZ_CP011964.1	254954	+	SingleInsertion	8
GCATGGTGTCCTGACACTTC	GAAGTGTCAGGACACCATGC	NZ_CP011964.1	211448	+	SingleInsertion	7
GCATGTAGGATACGAAAATA	TATTTTCGTATCCTACATGC	NZ_CP011964.1	997837	+	SingleInsertion	22
GCATTAACTATGGGGCTAGG	CCTAGCCCCATAGTTAATGC	NZ_CP011964.1	2205272	+	SingleInsertion	4
GCATTCAGCCACCTAGCAAG	CTTGCTAGGTGGCTGAATGC	NZ_CP011964.1	2298852	-	SingleInsertion	5
GCATTTATACTGACTGTAAA	TTTACAGTCAGTATAAATGC	NZ_CP011964.1	1719794	+	SingleInsertion	4
GCCAACGGCATATTACCTTG	CAAGGTAATATGCCGTTGGC	NZ_CP011964.1	2331556	-	SingleInsertion	12
GCCACCTATAAATCCAATGC	GCATTGGATTTATAGGTGGC	NZ_CP011964.1	87496	-	SingleInsertion	4
GCCAGACACTATAGGGTAAA	TTTACCCTATAGTGTCTGGC	NZ_CP011964.1	428052	-	SingleInsertion	4
GCCATAAAATAGATGCCTAC	GTAGGCATCTATTTTATGGC	NZ_CP011964.1	891582	+	SingleInsertion	3
GCCATTCACCACTATCACGT	ACGTGATAGTGGTGAATGGC	NZ_CP011964.1	48779	-	SingleInsertion	5
GCCCGTAATAGCCAAAAAAT	ATTTTTTGGCTATTACGGGC	NZ_CP011964.1	1947489	-	SingleInsertion	10
GCCCTGTAGCAGGGATACGA	TCGTATCCCTGCTACAGGGC	NZ_CP011964.1	2119965	+	SingleInsertion	5
GCCGATAAATTAAGTAGACC	GGTCTACTTAATTTATCGGC	NZ_CP011964.1	2114238	+	SingleInsertion	3
GCCGCAAACGTATTTCCTGT	ACAGGAAATACGTTTGCGGC	NZ_CP011964.1	858333	+	SingleInsertion	7
GCCGCACTAGGTTGAGTAAG	CTTACTCAACCTAGTGCGGC	NZ_CP011964.1	794697	+	SingleInsertion	17
GCCGCGCTGTACGCAACTAA	TTAGTTGCGTACAGCGCGGC	NZ_CP011964.1	988581	+	SingleInsertion	24
GCCGGAAGCATTTACTTTTG	CAAAAGTAAATGCTTCCGGC	NZ_CP011964.1	385589	-	SingleInsertion	60
GCCGGGTGGCGGAGAACTTG	CAAGTTCTCCGCCACCCGGC	NZ_CP011964.1	728535	-	SingleInsertion	6
GCCGTGAGCAGGCAGATGGT	ACCATCTGCCTGCTCACGGC	NZ_CP011964.1	1564906	-	SingleInsertion	12
GCCGTTCAATAGACTAAAAA	TTTTTAGTCTATTGAACGGC	NZ_CP011964.1	1816262	+	SingleInsertion	5
GCCTAAATGTTAGATGAGCC	GGCTCATCTAACATTTAGGC	NZ_CP011964.1	132510	+	SingleInsertion	6
GCCTCGTGATAAAAACACCA	TGGTGTTTTTATCACGAGGC	NZ_CP011964.1	1941026	-	SingleInsertion	6
GCCTCTTCAAGACCACTCCT	AGGAGTGGTCTTGAAGAGGC	NZ_CP011964.1	659646	+	SingleInsertion	3
GCCTTCAAAGAACGAAATTA	TAATTTCGTTCTTTGAAGGC	NZ_CP011964.1	857430	-	SingleInsertion	38
GCCTTCAACTTTTTTAAATC	GATTTAAAAAAGTTGAAGGC	NZ_CP011964.1	620089	-	SingleInsertion	18
GCGAAAAAAAGATTCTATGA	TCATAGAATCTTTTTTTCGC	NZ_CP011964.1	2262429	-	SingleInsertion	4
GCGAAATAAAAGCGACTCAA	TTGAGTCGCTTTTATTTCGC	NZ_CP011964.1	2262068	+	SingleInsertion	6
GCGAAGAATGGATATGAATG	CATTCATATCCATTCTTCGC	NZ_CP011964.1	1020200	+	SingleInsertion	4
GCGAAGTCCAAGACGCCATA	TATGGCGTCTTGGACTTCGC	NZ_CP011964.1	671430	-	SingleInsertion	3
GCGAAGTCTAGTTGTGAAAG	CTTTCACAACTAGACTTCGC	NZ_CP011964.1	1162495	-	SingleInsertion	11
GCGACTGACGTGCGAAGGAA	TTCCTTCGCACGTCAGTCGC	NZ_CP011964.1	412476	+	SingleInsertion	8
GCGAGAGACAGGAGAAATGT	ACATTTCTCCTGTCTCTCGC	NZ_CP011964.1	21862	-	SingleInsertion	13
GCGAGGTCCATCTATAAACG	CGTTTATAGATGGACCTCGC	NZ_CP011964.1	228799	+	SingleInsertion	9
GCGCAGAAAATCGGACCTAA	TTAGGTCCGATTTTCTGCGC	NZ_CP011964.1	613186	+	SingleInsertion	31
GCGCAGTACCAAAATGATTA	TAATCATTTTGGTACTGCGC	NZ_CP011964.1	1256610	+	SingleInsertion	11
GCGCGATTCGAATTAGGTAG	CTACCTAATTCGAATCGCGC	NZ_CP011964.1	1249808	+	SingleInsertion	8
GCGCTAGATGGGCTAAAAGT	ACTTTTAGCCCATCTAGCGC	NZ_CP011964.1	649278	-	SingleInsertion	5
GCGGAGTTATCCCCGCAAAG	CTTTGCGGGGATAACTCCGC	NZ_CP011964.1	2035200	-	SingleInsertion	9
GCGGCACCGCCTAAATTTAG	CTAAATTTAGGCGGTGCCGC	NZ_CP011964.1	2285145	-	SingleInsertion	3
GCGGCGCAAACTTTCAAATA	TATTTGAAAGTTTGCGCCGC	NZ_CP011964.1	1481562	+	SingleInsertion	7
GCGGGAAAGACAGAAGGGGA	TCCCCTTCTGTCTTTCCCGC	NZ_CP011964.1	2121739	-	SingleInsertion	30
GCGGGTGATAACGAAGAAAA	TTTTCTTCGTTATCACCCGC	NZ_CP011964.1	426190	-	SingleInsertion	3
GCGGTCGAAACGATAGTAAG	CTTACTATCGTTTCGACCGC	NZ_CP011964.1	26156	-	SingleInsertion	3
GCGTAATAGAGGAAAATCGC	GCGATTTTCCTCTATTACGC	NZ_CP011964.1	203816	-	SingleInsertion	5
GCGTAGCCAGTGAAATCAAG	CTTGATTTCACTGGCTACGC	NZ_CP011964.1	1034997	+	SingleInsertion	22
GCGTCCAATAAATTCATAGT	ACTATGAATTTATTGGACGC	NZ_CP011964.1	1955323	+	SingleInsertion	5
GCGTCGAATCACCTCCTCAT	ATGAGGAGGTGATTCGACGC	NZ_CP011964.1	1615354	-	SingleInsertion	38
GCGTCGGATAAGAGAGGAAT	ATTCCTCTCTTATCCGACGC	NZ_CP011964.1	932282	+	SingleInsertion	6
GCGTCTAAAATACGACGAGT	ACTCGTCGTATTTTAGACGC	NZ_CP011964.1	1722335	+	SingleInsertion	4
GCGTGAGTAAACGTATAGGC	GCCTATACGTTTACTCACGC	NZ_CP011964.1	1196647	-	SingleInsertion	17
GCGTTGATTGAATATAGGCA	TGCCTATATTCAATCAACGC	NZ_CP011964.1	2315230	-	SingleInsertion	9
GCTAACCATTAACCATACAT	ATGTATGGTTAATGGTTAGC	NZ_CP011964.1	169927	-	SingleInsertion	25
GCTAAGGGTAATCGGCCCAG	CTGGGCCGATTACCCTTAGC	NZ_CP011964.1	68629	+	SingleInsertion	3
GCTAATTAGTTAAGTAGAAA	TTTCTACTTAACTAATTAGC	NZ_CP011964.1	1044093	+	SingleInsertion	3
GCTACAAGGCATATATAGCC	GGCTATATATGCCTTGTAGC	NZ_CP011964.1	1478523	-	SingleInsertion	3
GCTACCAGCGTAACTCTCAA	TTGAGAGTTACGCTGGTAGC	NZ_CP011964.1	653259	-	SingleInsertion	5
GCTACTGATTCGTGAAGGAT	ATCCTTCACGAATCAGTAGC	NZ_CP011964.1	2332437	-	SingleInsertion	3
GCTAGCACGTGAAAGCAGGA	TCCTGCTTTCACGTGCTAGC	NZ_CP011964.1	1657868	-	SingleInsertion	8
GCTAGCGCACAGATAAATAA	TTATTTATCTGTGCGCTAGC	NZ_CP011964.1	1913141	-	SingleInsertion	15
GCTAGGAAGATGTTCAGAAT	ATTCTGAACATCTTCCTAGC	NZ_CP011964.1	2287807	+	SingleInsertion	6
GCTATTATAAAAAATACTCC	GGAGTATTTTTTATAATAGC	NZ_CP011964.1	438849	+	SingleInsertion	19
GCTATTTGAAGCGTAAATTG	CAATTTACGCTTCAAATAGC	NZ_CP011964.1	225364	+	SingleInsertion	6
GCTCCAGCAATAGGAAATAC	GTATTTCCTATTGCTGGAGC	NZ_CP011964.1	116181	+	SingleInsertion	11
GCTCCAGCTATTGGAACACG	CGTGTTCCAATAGCTGGAGC	NZ_CP011964.1	2250197	-	SingleInsertion	7
GCTCCATGATAAACCAATAA	TTATTGGTTTATCATGGAGC	NZ_CP011964.1	725717	+	SingleInsertion	31
GCTCTGTAAAAATAAGTGTA	TACACTTATTTTTACAGAGC	NZ_CP011964.1	441935	+	SingleInsertion	18
GCTGAAAAGAAACTCACTAG	CTAGTGAGTTTCTTTTCAGC	NZ_CP011964.1	814909	-	SingleInsertion	3
GCTGAACACATTGTATAAAA	TTTTATACAATGTGTTCAGC	NZ_CP011964.1	230224	-	SingleInsertion	5
GCTGAATTGTACTACAAGTT	AACTTGTAGTACAATTCAGC	NZ_CP011964.1	1356598	+	SingleInsertion	3
GCTGATCTAAAAGGGCATGG	CCATGCCCTTTTAGATCAGC	NZ_CP011964.1	1995243	-	SingleInsertion	3
GCTGCTAAAACGTTTAAAAG	CTTTTAAACGTTTTAGCAGC	NZ_CP011964.1	1216046	+	SingleInsertion	3
GCTGTAGTTAATAACGAGAC	GTCTCGTTATTAACTACAGC	NZ_CP011964.1	2065881	+	SingleInsertion	3
GCTTAGTATGGGCTTAACTA	TAGTTAAGCCCATACTAAGC	NZ_CP011964.1	1989822	-	SingleInsertion	9
GCTTATGTATCATACAGCTA	TAGCTGTATGATACATAAGC	NZ_CP011964.1	484339	+	SingleInsertion	5
GGAAAAAATAATGGGTACCG	CGGTACCCATTATTTTTTCC	NZ_CP011964.1	2215168	+	SingleInsertion	8
GGAAAAATCACAAGCAAGGG	CCCTTGCTTGTGATTTTTCC	NZ_CP011964.1	733816	+	SingleInsertion	5
GGAAACGCCGCCCCCCGCAT	ATGCGGGGGGCGGCGTTTCC	NZ_CP011964.1	2151458	+	SingleInsertion	6
GGAAAGATTAATTCAGTACA	TGTACTGAATTAATCTTTCC	NZ_CP011964.1	664270	+	SingleInsertion	12
GGAACACGAAACCAATGACG	CGTCATTGGTTTCGTGTTCC	NZ_CP011964.1	1645781	-	SingleInsertion	3
GGAACGAATTATAGTAACAA	TTGTTACTATAATTCGTTCC	NZ_CP011964.1	994635	+	SingleInsertion	14
GGAACTAATGAATATAACCC	GGGTTATATTCATTAGTTCC	NZ_CP011964.1	89155	-	SingleInsertion	5
GGAAGGGGCGCTTCGTCTAA	TTAGACGAAGCGCCCCTTCC	NZ_CP011964.1	899819	+	SingleInsertion	10
GGAATACGACACCTGGCAAA	TTTGCCAGGTGTCGTATTCC	NZ_CP011964.1	642359	-	SingleInsertion	7
GGAATAGAGGGATAAGTACT	AGTACTTATCCCTCTATTCC	NZ_CP011964.1	377826	+	SingleInsertion	29
GGAATATGTGCATTCGTGAA	TTCACGAATGCACATATTCC	NZ_CP011964.1	130563	-	SingleInsertion	3
GGAATCTACAGTAAATGACT	AGTCATTTACTGTAGATTCC	NZ_CP011964.1	2317682	-	SingleInsertion	19
GGAATCTTGCCCATTGAAAA	TTTTCAATGGGCAAGATTCC	NZ_CP011964.1	1347756	-	SingleInsertion	4
GGACAAGAATAAACAATCTC	GAGATTGTTTATTCTTGTCC	NZ_CP011964.1	2236578	+	SingleInsertion	3
GGACAGATAAAAATGGAAAA	TTTTCCATTTTTATCTGTCC	NZ_CP011964.1	664548	+	SingleInsertion	5
GGACATATAAAGAATGGAAA	TTTCCATTCTTTATATGTCC	NZ_CP011964.1	1081152	-	SingleInsertion	6
GGACCAATATGTAGATTTCC	GGAAATCTACATATTGGTCC	NZ_CP011964.1	2297307	+	SingleInsertion	7
GGACGTGAGATCAGGATACA	TGTATCCTGATCTCACGTCC	NZ_CP011964.1	1617137	+	SingleInsertion	5
GGACTATAAATGAAACGAAA	TTTCGTTTCATTTATAGTCC	NZ_CP011964.1	1875932	+	SingleInsertion	3
GGACTCAGGCAGTAGTCAGA	TCTGACTACTGCCTGAGTCC	NZ_CP011964.1	1515911	+	SingleInsertion	8
GGACTTCTTCAAATTTGACA	TGTCAAATTTGAAGAAGTCC	NZ_CP011964.1	131793	-	SingleInsertion	24
GGAGATTAAATTTGAAAAGT	ACTTTTCAAATTTAATCTCC	NZ_CP011964.1	2098101	-	SingleInsertion	6
GGAGTAGACTACTAAGCCCA	TGGGCTTAGTAGTCTACTCC	NZ_CP011964.1	1675537	+	SingleInsertion	9
GGAGTTTAATAGCAGAACTA	TAGTTCTGCTATTAAACTCC	NZ_CP011964.1	2257339	-	SingleInsertion	7
GGATAAACAAATAAAATGCA	TGCATTTTATTTGTTTATCC	NZ_CP011964.1	462649	+	SingleInsertion	12
GGATAAGTTATACCCAACAC	GTGTTGGGTATAACTTATCC	NZ_CP011964.1	88856	-	SingleInsertion	4
GGATAATAGTTCGCGTCTCT	AGAGACGCGAACTATTATCC	NZ_CP011964.1	250838	+	SingleInsertion	10
GGATACACTCCGTGAACGCC	GGCGTTCACGGAGTGTATCC	NZ_CP011964.1	642370	+	SingleInsertion	6
GGATATTTAATTCTCTCATC	GATGAGAGAATTAAATATCC	NZ_CP011964.1	1960701	+	SingleInsertion	5
GGATCACAAACCTCAAAATG	CATTTTGAGGTTTGTGATCC	NZ_CP011964.1	2209231	+	SingleInsertion	4
GGATCATAAAACAAGTCCCG	CGGGACTTGTTTTATGATCC	NZ_CP011964.1	2116461	-	SingleInsertion	4
GGATCGACATAATATGCTGG	CCAGCATATTATGTCGATCC	NZ_CP011964.1	412476	+	SingleInsertion	31
GGATCGATGCCGAACCGGTA	TACCGGTTCGGCATCGATCC	NZ_CP011964.1	1659065	-	SingleInsertion	7
GGATCTGAAAACTAGTGATG	CATCACTAGTTTTCAGATCC	NZ_CP011964.1	2311944	+	SingleInsertion	3
GGATTACATACCCGTTGTTA	TAACAACGGGTATGTAATCC	NZ_CP011964.1	127120	-	SingleInsertion	3
GGATTTAAAAAGAGTAATCT	AGATTACTCTTTTTAAATCC	NZ_CP011964.1	2172560	-	SingleInsertion	3
GGATTTAAATAGTAATGTGT	ACACATTACTATTTAAATCC	NZ_CP011964.1	487882	+	SingleInsertion	4
GGCAAAAACATTAACCCTAG	CTAGGGTTAATGTTTTTGCC	NZ_CP011964.1	1292445	-	SingleInsertion	9
GGCAAGATATACAGTCACTG	CAGTGACTGTATATCTTGCC	NZ_CP011964.1	694092	+	SingleInsertion	12
GGCAATACACCCGGCATGCG	CGCATGCCGGGTGTATTGCC	NZ_CP011964.1	1700110	-	SingleInsertion	7
GGCACATAACTGAATAAAAG	CTTTTATTCAGTTATGTGCC	NZ_CP011964.1	1402830	-	SingleInsertion	11
GGCACCGAGAAAAAAATGAA	TTCATTTTTTTCTCGGTGCC	NZ_CP011964.1	144135	-	SingleInsertion	4
GGCAGAAAAAAGGAACAGAC	GTCTGTTCCTTTTTTCTGCC	NZ_CP011964.1	15877	+	SingleInsertion	8
GGCAGGCTGAGGCTTCTGAA	TTCAGAAGCCTCAGCCTGCC	NZ_CP011964.1	2144357	-	SingleInsertion	7
GGCAGGGTACATGGGATCAC	GTGATCCCATGTACCCTGCC	NZ_CP011964.1	1265602	-	SingleInsertion	20
GGCCAAATTGAAAAAGCATA	TATGCTTTTTCAATTTGGCC	NZ_CP011964.1	619863	+	SingleInsertion	19
GGCCATAGCTTACTAGTACA	TGTACTAGTAAGCTATGGCC	NZ_CP011964.1	2317682	-	SingleInsertion	27
GGCCATATATAGAAATGCAT	ATGCATTTCTATATATGGCC	NZ_CP011964.1	752797	+	SingleInsertion	4
GGCCATGACCTACTCAAGAT	ATCTTGAGTAGGTCATGGCC	NZ_CP011964.1	1400166	+	SingleInsertion	28
GGCCCGACTCATAAAGCATC	GATGCTTTATGAGTCGGGCC	NZ_CP011964.1	195026	+	SingleInsertion	8
GGCCGCGACGATCGTAAGTT	AACTTACGATCGTCGCGGCC	NZ_CP011964.1	898444	-	SingleInsertion	3
GGCGCAAAGTCAAAGAAGTT	AACTTCTTTGACTTTGCGCC	NZ_CP011964.1	2324232	+	SingleInsertion	109
GGCTACTTTAGACGGAATAG	CTATTCCGTCTAAAGTAGCC	NZ_CP011964.1	238485	+	SingleInsertion	13
GGCTCAACCCCCCCAACCCT	AGGGTTGGGGGGGTTGAGCC	NZ_CP011964.1	1759450	+	SingleInsertion	3
GGCTCTGCTCTTACTAATAC	GTATTAGTAAGAGCAGAGCC	NZ_CP011964.1	1247389	+	SingleInsertion	3
GGCTTTGTTGAATGTTAGCG	CGCTAACATTCAACAAAGCC	NZ_CP011964.1	1332091	-	SingleInsertion	7
GGGAAAGAGCGCGAAAAAGA	TCTTTTTCGCGCTCTTTCCC	NZ_CP011964.1	2296158	+	SingleInsertion	8
GGGAACCTTTTACGACTAAT	ATTAGTCGTAAAAGGTTCCC	NZ_CP011964.1	2271777	-	SingleInsertion	6
GGGAGAATAACTTTACTATA	TATAGTAAAGTTATTCTCCC	NZ_CP011964.1	1028216	+	SingleInsertion	10
GGGAGCACCACTTCGCGTCA	TGACGCGAAGTGGTGCTCCC	NZ_CP011964.1	1597519	-	SingleInsertion	10
GGGATAGAAGTCACGACTGA	TCAGTCGTGACTTCTATCCC	NZ_CP011964.1	1645795	+	SingleInsertion	11
GGGATCCAAATTTAAAGTAG	CTACTTTAAATTTGGATCCC	NZ_CP011964.1	200891	+	SingleInsertion	4
GGGATCTCAAAACTTTCAAG	CTTGAAAGTTTTGAGATCCC	NZ_CP011964.1	1477504	-	SingleInsertion	3
GGGCAAAGGCGTGGTAGTAT	ATACTACCACGCCTTTGCCC	NZ_CP011964.1	694979	-	SingleInsertion	4
GGGCAAGATCGACAAGACGG	CCGTCTTGTCGATCTTGCCC	NZ_CP011964.1	2307647	+	SingleInsertion	18
GGGCCTACATGTAATTGACT	AGTCAATTACATGTAGGCCC	NZ_CP011964.1	1149490	+	SingleInsertion	8
GGGCGCCCTGTAGTGACAGA	TCTGTCACTACAGGGCGCCC	NZ_CP011964.1	361250	-	SingleInsertion	3
GGGGCTGAAGGTAGGTGTCG	CGACACCTACCTTCAGCCCC	NZ_CP011964.1	905576	-	SingleInsertion	4
GGGGGCCGGAAAATATCCAT	ATGGATATTTTCCGGCCCCC	NZ_CP011964.1	1387962	+	SingleInsertion	17
GGGTAATTATACTTTATCCA	TGGATAAAGTATAATTACCC	NZ_CP011964.1	1108375	+	SingleInsertion	3
GGGTGCACGATAATCACCAA	TTGGTGATTATCGTGCACCC	NZ_CP011964.1	1352168	+	SingleInsertion	37
GGGTTGAACAATCGGATCAT	ATGATCCGATTGTTCAACCC	NZ_CP011964.1	1945702	+	SingleInsertion	13
GGTAAAATGAAACAAGGCAA	TTGCCTTGTTTCATTTTACC	NZ_CP011964.1	81878	+	SingleInsertion	3
GGTAAGACAAGAACAGACAA	TTGTCTGTTCTTGTCTTACC	NZ_CP011964.1	266554	+	SingleInsertion	3
GGTAATCCAAATATCATCTA	TAGATGATATTTGGATTACC	NZ_CP011964.1	21666	+	SingleInsertion	5
GGTAATTTATATAACAAGTA	TACTTGTTATATAAATTACC	NZ_CP011964.1	432072	+	SingleInsertion	4
GGTACGGGGCTTATAATCGT	ACGATTATAAGCCCCGTACC	NZ_CP011964.1	127170	-	SingleInsertion	6
GGTAGGAGTGGAGCATGGAA	TTCCATGCTCCACTCCTACC	NZ_CP011964.1	42	+	SingleInsertion	4
GGTATCGTTCCATAATGCCT	AGGCATTATGGAACGATACC	NZ_CP011964.1	1654321	+	SingleInsertion	6
GGTATGAGAATTACTTCTAC	GTAGAAGTAATTCTCATACC	NZ_CP011964.1	1151197	-	SingleInsertion	4
GGTATGATAACAAGAGCGAT	ATCGCTCTTGTTATCATACC	NZ_CP011964.1	1129807	-	SingleInsertion	55
GGTATTAACTAGTCATTTCG	CGAAATGACTAGTTAATACC	NZ_CP011964.1	731035	+	SingleInsertion	10
GGTATTCAATCAAAAAATGC	GCATTTTTTGATTGAATACC	NZ_CP011964.1	630094	+	SingleInsertion	4
GGTCAAAGTAACAATTATTG	CAATAATTGTTACTTTGACC	NZ_CP011964.1	1793230	+	SingleInsertion	3
GGTCAACGTAGCAGCGGTTT	AAACCGCTGCTACGTTGACC	NZ_CP011964.1	574649	+	SingleInsertion	10
GGTCCCATTCTGAAACTAAC	GTTAGTTTCAGAATGGGACC	NZ_CP011964.1	1339631	-	SingleInsertion	17
GGTCGCAAACTGGGACAAAT	ATTTGTCCCAGTTTGCGACC	NZ_CP011964.1	152308	+	SingleInsertion	7
GGTGAGGAACCAACCGAAGA	TCTTCGGTTGGTTCCTCACC	NZ_CP011964.1	1026756	-	SingleInsertion	6
GGTGATTCAAAAGGTCACAC	GTGTGACCTTTTGAATCACC	NZ_CP011964.1	405468	-	SingleInsertion	3
GGTGCTTCAAAGCCAACGTC	GACGTTGGCTTTGAAGCACC	NZ_CP011964.1	617894	+	SingleInsertion	6
GGTGGTTGCAGTGCTTCGCA	TGCGAAGCACTGCAACCACC	NZ_CP011964.1	812093	-	SingleInsertion	11
GGTGTACGGCTGATACCTAG	CTAGGTATCAGCCGTACACC	NZ_CP011964.1	166330	+	SingleInsertion	7
GGTGTGACCAAAACTATGCA	TGCATAGTTTTGGTCACACC	NZ_CP011964.1	582137	-	SingleInsertion	17
GGTTATGGGAAAGTGTACTT	AAGTACACTTTCCCATAACC	NZ_CP011964.1	2322553	-	SingleInsertion	10
GGTTCGGTCTTCCCAACTGT	ACAGTTGGGAAGACCGAACC	NZ_CP011964.1	815090	-	SingleInsertion	21
GGTTGGGCAAACCAGAGAAG	CTTCTCTGGTTTGCCCAACC	NZ_CP011964.1	945746	+	SingleInsertion	39
GGTTTGATACATTGCCATTA	TAATGGCAATGTATCAAACC	NZ_CP011964.1	353000	+	SingleInsertion	5
GTAAAACGTAAATAACACGA	TCGTGTTATTTACGTTTTAC	NZ_CP011964.1	1843844	+	SingleInsertion	3
GTAAAAGTTCAGTTCTGACA	TGTCAGAACTGAACTTTTAC	NZ_CP011964.1	899903	+	SingleInsertion	10
GTAAACGTGCGTACATATAT	ATATATGTACGCACGTTTAC	NZ_CP011964.1	1496903	+	SingleInsertion	6
GTAAACTATACGACCCGCTT	AAGCGGGTCGTATAGTTTAC	NZ_CP011964.1	170123	-	SingleInsertion	6
GTAAATAAAAAGTATCGAGT	ACTCGATACTTTTTATTTAC	NZ_CP011964.1	1400166	+	SingleInsertion	3
GTAAATATGTGCTGAATTAA	TTAATTCAGCACATATTTAC	NZ_CP011964.1	1461693	-	SingleInsertion	4
GTAAATCCAAGAAAAAACTA	TAGTTTTTTCTTGGATTTAC	NZ_CP011964.1	1054121	-	SingleInsertion	10
GTAAATTACGCACACATGGA	TCCATGTGTGCGTAATTTAC	NZ_CP011964.1	2265948	+	SingleInsertion	3
GTAACAAGTAGTAAGAACAG	CTGTTCTTACTACTTGTTAC	NZ_CP011964.1	1539150	-	SingleInsertion	8
GTAAGAGACGTATTTACGTA	TACGTAAATACGTCTCTTAC	NZ_CP011964.1	206577	-	SingleInsertion	8
GTAAGCCCCTCAATACTCCT	AGGAGTATTGAGGGGCTTAC	NZ_CP011964.1	2143460	+	SingleInsertion	14
GTAAGGATAGATACTGACAA	TTGTCAGTATCTATCCTTAC	NZ_CP011964.1	18436	+	SingleInsertion	5
GTAATAAATCACATTAAGTT	AACTTAATGTGATTTATTAC	NZ_CP011964.1	990228	-	SingleInsertion	6
GTAATGCAATTCTATCTGCC	GGCAGATAGAATTGCATTAC	NZ_CP011964.1	2305666	+	SingleInsertion	3
GTACACAACCTAGAGCGGTC	GACCGCTCTAGGTTGTGTAC	NZ_CP011964.1	1288826	+	SingleInsertion	5
GTACACAATTCTGCACCTCG	CGAGGTGCAGAATTGTGTAC	NZ_CP011964.1	1744475	-	SingleInsertion	4
GTACACATATGAATTCTTAA	TTAAGAATTCATATGTGTAC	NZ_CP011964.1	966810	+	SingleInsertion	4
GTACAGACTAACGCAAAAGC	GCTTTTGCGTTAGTCTGTAC	NZ_CP011964.1	456512	-	SingleInsertion	21
GTACAGGGAGACATGGAACT	AGTTCCATGTCTCCCTGTAC	NZ_CP011964.1	1236366	-	SingleInsertion	3
GTACATTAGAATACATTAAT	ATTAATGTATTCTAATGTAC	NZ_CP011964.1	1435091	+	SingleInsertion	3
GTACATTTAACCAATACCCA	TGGGTATTGGTTAAATGTAC	NZ_CP011964.1	1816349	-	SingleInsertion	3
GTACCCCGTATATATTCGCA	TGCGAATATATACGGGGTAC	NZ_CP011964.1	2218467	-	SingleInsertion	9
GTACCGTTTGACGAACACAA	TTGTGTTCGTCAAACGGTAC	NZ_CP011964.1	77099	+	SingleInsertion	10
GTACGCCAAAAAGTGAGCAA	TTGCTCACTTTTTGGCGTAC	NZ_CP011964.1	1964895	+	SingleInsertion	4
GTACGGTCTTATAGATCGTA	TACGATCTATAAGACCGTAC	NZ_CP011964.1	1535358	+	SingleInsertion	4
GTACTGACTCTTATGATAGG	CCTATCATAAGAGTCAGTAC	NZ_CP011964.1	653826	-	SingleInsertion	3
GTACTTAAGTAGCGCTAATA	TATTAGCGCTACTTAAGTAC	NZ_CP011964.1	248833	-	SingleInsertion	3
GTAGACCCCGAAGAATGCAA	TTGCATTCTTCGGGGTCTAC	NZ_CP011964.1	1122895	-	SingleInsertion	11
GTAGAGAACATATGCAATCA	TGATTGCATATGTTCTCTAC	NZ_CP011964.1	532022	+	SingleInsertion	3
GTAGCAGACATCACGTTGTA	TACAACGTGATGTCTGCTAC	NZ_CP011964.1	1207764	+	SingleInsertion	4
GTAGCGATTCGAATCAACAT	ATGTTGATTCGAATCGCTAC	NZ_CP011964.1	1482585	+	SingleInsertion	8
GTAGGATAACAGATTCTTAA	TTAAGAATCTGTTATCCTAC	NZ_CP011964.1	1229230	+	SingleInsertion	35
GTAGTACTCGTATGAAATCA	TGATTTCATACGAGTACTAC	NZ_CP011964.1	208213	-	SingleInsertion	6
GTAGTGGTTAGAAGACGTCC	GGACGTCTTCTAACCACTAC	NZ_CP011964.1	1576762	+	SingleInsertion	4
GTATATAAAACAAACACTCA	TGAGTGTTTGTTTTATATAC	NZ_CP011964.1	206676	+	SingleInsertion	4
GTATCCAAAAACCGTTTCTG	CAGAAACGGTTTTTGGATAC	NZ_CP011964.1	186617	+	SingleInsertion	6
GTATTACGAGTTACCGCATT	AATGCGGTAACTCGTAATAC	NZ_CP011964.1	955045	+	SingleInsertion	3
GTATTAGTTGACACAGGCTC	GAGCCTGTGTCAACTAATAC	NZ_CP011964.1	92446	+	SingleInsertion	4
GTATTATAGAAGCTGAAAGC	GCTTTCAGCTTCTATAATAC	NZ_CP011964.1	80040	-	SingleInsertion	3
GTATTCAACTAAGATAAAGC	GCTTTATCTTAGTTGAATAC	NZ_CP011964.1	1595133	+	SingleInsertion	13
GTCAAATAGATAGTCCACTG	CAGTGGACTATCTATTTGAC	NZ_CP011964.1	2102896	-	SingleInsertion	6
GTCAAATTGCATAAAGACAA	TTGTCTTTATGCAATTTGAC	NZ_CP011964.1	1292146	-	SingleInsertion	6
GTCAACACTAGCTTGTCGAA	TTCGACAAGCTAGTGTTGAC	NZ_CP011964.1	1751339	+	SingleInsertion	12
GTCAACAGTCCGGACTTGGC	GCCAAGTCCGGACTGTTGAC	NZ_CP011964.1	418793	+	SingleInsertion	46
GTCAATTCTTCGCACCGTGA	TCACGGTGCGAAGAATTGAC	NZ_CP011964.1	1689336	+	SingleInsertion	4
GTCAATTTAACAACTTGAGC	GCTCAAGTTGTTAAATTGAC	NZ_CP011964.1	1242241	+	SingleInsertion	9
GTCAGCGTGTTGTTGGTAGG	CCTACCAACAACACGCTGAC	NZ_CP011964.1	2283766	+	SingleInsertion	22
GTCATATATAAATACTCTAA	TTAGAGTATTTATATATGAC	NZ_CP011964.1	742010	+	SingleInsertion	3
GTCATATCACAATCCGATTC	GAATCGGATTGTGATATGAC	NZ_CP011964.1	1417515	-	SingleInsertion	8
GTCCATGGATATTGTTATAT	ATATAACAATATCCATGGAC	NZ_CP011964.1	240039	-	SingleInsertion	8
GTCCCAAATAAAAACCGGAT	ATCCGGTTTTTATTTGGGAC	NZ_CP011964.1	860941	-	SingleInsertion	64
GTCCCTAAACAGATCCCTTA	TAAGGGATCTGTTTAGGGAC	NZ_CP011964.1	555048	+	SingleInsertion	3
GTCCTGAAACAAACGAATCA	TGATTCGTTTGTTTCAGGAC	NZ_CP011964.1	505828	+	SingleInsertion	3
GTCGACCCCACTATACAAAA	TTTTGTATAGTGGGGTCGAC	NZ_CP011964.1	2038762	+	SingleInsertion	3
GTCGACGGTAATTATAAGAT	ATCTTATAATTACCGTCGAC	NZ_CP011964.1	812715	+	SingleInsertion	8
GTCGATTTTAATTGATCTTG	CAAGATCAATTAAAATCGAC	NZ_CP011964.1	1071130	+	SingleInsertion	4
GTCGCGCCGGATGCTTTCGA	TCGAAAGCATCCGGCGCGAC	NZ_CP011964.1	954201	+	SingleInsertion	9
GTCTATTATGTACCCTATAA	TTATAGGGTACATAATAGAC	NZ_CP011964.1	1966686	-	SingleInsertion	7
GTCTGCGGCGATCTGAAAGG	CCTTTCAGATCGCCGCAGAC	NZ_CP011964.1	2054079	-	SingleInsertion	4
GTCTTAGCCATCATGCTTCC	GGAAGCATGATGGCTAAGAC	NZ_CP011964.1	80105	-	SingleInsertion	5
GTGAAAAATATTTACTCTCT	AGAGAGTAAATATTTTTCAC	NZ_CP011964.1	807574	-	SingleInsertion	3
GTGAAACAAACGTTTAATTT	AAATTAAACGTTTGTTTCAC	NZ_CP011964.1	1094100	+	SingleInsertion	22
GTGAAACATAATCTAAAAAA	TTTTTTAGATTATGTTTCAC	NZ_CP011964.1	89629	-	SingleInsertion	5
GTGAAATGCAACTAGTAAAG	CTTTACTAGTTGCATTTCAC	NZ_CP011964.1	2108119	+	SingleInsertion	4
GTGAACTTTTTATAAGTTAT	ATAACTTATAAAAAGTTCAC	NZ_CP011964.1	662219	-	SingleInsertion	6
GTGAATTAAAAGGAGCCTAT	ATAGGCTCCTTTTAATTCAC	NZ_CP011964.1	106647	-	SingleInsertion	4
GTGAATTTGTAGCCCTTCGA	TCGAAGGGCTACAAATTCAC	NZ_CP011964.1	812028	-	SingleInsertion	3
GTGAGCGTCCGGCCTATCAA	TTGATAGGCCGGACGCTCAC	NZ_CP011964.1	921202	-	SingleInsertion	30
GTGATAACCAGCCTTTTAGG	CCTAAAAGGCTGGTTATCAC	NZ_CP011964.1	1160094	-	SingleInsertion	3
GTGATCAAAAAAATCATTTC	GAAATGATTTTTTTGATCAC	NZ_CP011964.1	523859	+	SingleInsertion	3
GTGCAATAGAAAACTGCAAT	ATTGCAGTTTTCTATTGCAC	NZ_CP011964.1	1736819	-	SingleInsertion	3
GTGCATAGTAAAGCACGCAT	ATGCGTGCTTTACTATGCAC	NZ_CP011964.1	954161	+	SingleInsertion	3
GTGCCCTTTAGATACCCTAA	TTAGGGTATCTAAAGGGCAC	NZ_CP011964.1	1230420	+	SingleInsertion	3
GTGCTAGCAAATCGAACATT	AATGTTCGATTTGCTAGCAC	NZ_CP011964.1	137726	+	SingleInsertion	3
GTGCTGGTTTTAAGATTACA	TGTAATCTTAAAACCAGCAC	NZ_CP011964.1	945907	-	SingleInsertion	9
GTGGATTAGACACAGAATAA	TTATTCTGTGTCTAATCCAC	NZ_CP011964.1	300242	-	SingleInsertion	13
GTGGGATCAGTCATCACAAA	TTTGTGATGACTGATCCCAC	NZ_CP011964.1	1972268	+	SingleInsertion	5
GTGGTTAGTAGTTCAAAACC	GGTTTTGAACTACTAACCAC	NZ_CP011964.1	1727899	+	SingleInsertion	3
GTGGTTCATCTCAAATACCG	CGGTATTTGAGATGAACCAC	NZ_CP011964.1	472224	-	SingleInsertion	5
GTGTAATCGGCACACTCGTA	TACGAGTGTGCCGATTACAC	NZ_CP011964.1	614188	-	SingleInsertion	4
GTGTAGCGTGAAACCTGTCG	CGACAGGTTTCACGCTACAC	NZ_CP011964.1	944484	+	SingleInsertion	5
GTGTGGGTATCCCAAATTAG	CTAATTTGGGATACCCACAC	NZ_CP011964.1	21151	+	SingleInsertion	15
GTGTTTTTTAGTAGAGATAA	TTATCTCTACTAAAAAACAC	NZ_CP011964.1	2202162	+	SingleInsertion	3
GTTAAAACGCAGAATGATAT	ATATCATTCTGCGTTTTAAC	NZ_CP011964.1	2123204	-	SingleInsertion	3
GTTAAAATTATGAGGTTGCG	CGCAACCTCATAATTTTAAC	NZ_CP011964.1	2127730	+	SingleInsertion	13
GTTAAAGTCAGCCCATATAT	ATATATGGGCTGACTTTAAC	NZ_CP011964.1	2243699	+	SingleInsertion	11
GTTAAGCATGAAACTGTATT	AATACAGTTTCATGCTTAAC	NZ_CP011964.1	2192877	-	SingleInsertion	3
GTTAAGCGAATTAACAACAT	ATGTTGTTAATTCGCTTAAC	NZ_CP011964.1	641569	-	SingleInsertion	4
GTTAAGTTAGTTAAGGATCT	AGATCCTTAACTAACTTAAC	NZ_CP011964.1	613293	-	SingleInsertion	7
GTTACCATATCATTGTCATA	TATGACAATGATATGGTAAC	NZ_CP011964.1	419517	+	SingleInsertion	3
GTTACGAAGTAAGAAGGAAC	GTTCCTTCTTACTTCGTAAC	NZ_CP011964.1	726143	-	SingleInsertion	7
GTTACGAGAAAACTGAATAA	TTATTCAGTTTTCTCGTAAC	NZ_CP011964.1	2148834	+	SingleInsertion	4
GTTAGACGAGATATAAAGAA	TTCTTTATATCTCGTCTAAC	NZ_CP011964.1	1111718	+	SingleInsertion	9
GTTAGGACAATTTAGTGCGT	ACGCACTAAATTGTCCTAAC	NZ_CP011964.1	1450494	-	SingleInsertion	5
GTTAGGGATGGATTAAGCGT	ACGCTTAATCCATCCCTAAC	NZ_CP011964.1	94226	+	SingleInsertion	5
GTTATCGATTCGAACTAAAA	TTTTAGTTCGAATCGATAAC	NZ_CP011964.1	43403	-	SingleInsertion	7
GTTATTTCCATCAAGCCCAG	CTGGGCTTGATGGAAATAAC	NZ_CP011964.1	1854199	+	SingleInsertion	3
GTTCAAAAAAAACGACTCTA	TAGAGTCGTTTTTTTTGAAC	NZ_CP011964.1	460411	+	SingleInsertion	18
GTTCAAGTTCGAGATATGAC	GTCATATCTCGAACTTGAAC	NZ_CP011964.1	1551979	-	SingleInsertion	4
GTTCCCAAGAAGGAAACAAG	CTTGTTTCCTTCTTGGGAAC	NZ_CP011964.1	570011	+	SingleInsertion	4
GTTCCTTACAAAAACGAAGG	CCTTCGTTTTTGTAAGGAAC	NZ_CP011964.1	794241	+	SingleInsertion	3
GTTGAAAAAGTTTGGCGAAA	TTTCGCCAAACTTTTTCAAC	NZ_CP011964.1	648724	+	SingleInsertion	4
GTTGACTAAAATCCTATCGG	CCGATAGGATTTTAGTCAAC	NZ_CP011964.1	533799	+	SingleInsertion	3
GTTGAGACACCGAGGACCAC	GTGGTCCTCGGTGTCTCAAC	NZ_CP011964.1	1483003	+	SingleInsertion	4
GTTGAGGATATCTCATTCGG	CCGAATGAGATATCCTCAAC	NZ_CP011964.1	1777479	+	SingleInsertion	3
GTTGCCTAAATGGCAACAAT	ATTGTTGCCATTTAGGCAAC	NZ_CP011964.1	2011606	+	SingleInsertion	9
GTTGGACATAAACGTTCCCA	TGGGAACGTTTATGTCCAAC	NZ_CP011964.1	1228434	-	SingleInsertion	4
GTTGTAGATTCCACCCGCGT	ACGCGGGTGGAATCTACAAC	NZ_CP011964.1	89302	+	SingleInsertion	17
GTTTAAACTGTAAAACCGCG	CGCGGTTTTACAGTTTAAAC	NZ_CP011964.1	1991711	+	SingleInsertion	3
GTTTACAGAACAATAGTGAA	TTCACTATTGTTCTGTAAAC	NZ_CP011964.1	2059761	+	SingleInsertion	6
GTTTTAGGATCATCATACTA	TAGTATGATGATCCTAAAAC	NZ_CP011964.1	1256339	+	SingleInsertion	5
GTTTTCATGAATCCGTGGGT	ACCCACGGATTCATGAAAAC	NZ_CP011964.1	2107027	-	SingleInsertion	3
TAAAAAACACGGAGAGAATT	AATTCTCTCCGTGTTTTTTA	NZ_CP011964.1	1129317	+	SingleInsertion	3
TAAAAAATAGTATCTTGATA	TATCAAGATACTATTTTTTA	NZ_CP011964.1	817732	-	SingleInsertion	4
TAAAAAATCTGTATCTAGCG	CGCTAGATACAGATTTTTTA	NZ_CP011964.1	2246667	+	SingleInsertion	13
TAAAAAGAAAATCCACATGA	TCATGTGGATTTTCTTTTTA	NZ_CP011964.1	395845	-	SingleInsertion	7
TAAAACGAAAGATCCGCTGG	CCAGCGGATCTTTCGTTTTA	NZ_CP011964.1	319964	+	SingleInsertion	8
TAAAACTTAAAGCGGGAAGA	TCTTCCCGCTTTAAGTTTTA	NZ_CP011964.1	614719	-	SingleInsertion	6
TAAAAGAATAGATTCAGTAA	TTACTGAATCTATTCTTTTA	NZ_CP011964.1	1592953	+	SingleInsertion	10
TAAAAGATGATCAAATGGTG	CACCATTTGATCATCTTTTA	NZ_CP011964.1	705305	-	SingleInsertion	3
TAAAAGCAATTGTTGAAACT	AGTTTCAACAATTGCTTTTA	NZ_CP011964.1	1250884	-	SingleInsertion	3
TAAAAGTTTTATAAGACAAC	GTTGTCTTATAAAACTTTTA	NZ_CP011964.1	1744638	+	SingleInsertion	5
TAAAATAAAAGTAACCATGT	ACATGGTTACTTTTATTTTA	NZ_CP011964.1	1892730	-	SingleInsertion	5
TAAAATCAATAAATTACCTA	TAGGTAATTTATTGATTTTA	NZ_CP011964.1	2269754	-	SingleInsertion	7
TAAAATTAAGAAACATAAGG	CCTTATGTTTCTTAATTTTA	NZ_CP011964.1	2191934	+	SingleInsertion	3
TAAAATTAATGTGTTTGGTT	AACCAAACACATTAATTTTA	NZ_CP011964.1	252826	-	SingleInsertion	5
TAAACAAGGCATATACCATG	CATGGTATATGCCTTGTTTA	NZ_CP011964.1	973110	-	SingleInsertion	13
TAAACAAGTTATACAAATCT	AGATTTGTATAACTTGTTTA	NZ_CP011964.1	106759	-	SingleInsertion	4
TAAACAGAGGGTCCAGCCCA	TGGGCTGGACCCTCTGTTTA	NZ_CP011964.1	1032541	+	SingleInsertion	4
TAAACATAATATGGAGAGTA	TACTCTCCATATTATGTTTA	NZ_CP011964.1	116154	-	SingleInsertion	11
TAAACCGTAATTATAGATAA	TTATCTATAATTACGGTTTA	NZ_CP011964.1	1593513	+	SingleInsertion	24
TAAACTATCACCTGCGTTGA	TCAACGCAGGTGATAGTTTA	NZ_CP011964.1	1655769	+	SingleInsertion	25
TAAAGAAAAAGACTAGTAAA	TTTACTAGTCTTTTTCTTTA	NZ_CP011964.1	692904	-	SingleInsertion	5
TAAAGAAAAATAGAGTTAGA	TCTAACTCTATTTTTCTTTA	NZ_CP011964.1	1121104	+	SingleInsertion	4
TAAAGAATTGAATCCAGATC	GATCTGGATTCAATTCTTTA	NZ_CP011964.1	1514616	-	SingleInsertion	3
TAAAGATATATATACAATGA	TCATTGTATATATATCTTTA	NZ_CP011964.1	1329102	-	SingleInsertion	5
TAAAGCCAATAAACAGATAG	CTATCTGTTTATTGGCTTTA	NZ_CP011964.1	13036	+	SingleInsertion	3
TAAAGCCAATATAGTTCGGT	ACCGAACTATATTGGCTTTA	NZ_CP011964.1	1065663	-	SingleInsertion	4
TAAAGCTCTAACTATGTAAA	TTTACATAGTTAGAGCTTTA	NZ_CP011964.1	291731	-	SingleInsertion	6
TAAATAAAAAAGAAACAATT	AATTGTTTCTTTTTTATTTA	NZ_CP011964.1	324308	-	SingleInsertion	15
TAAATAAGGTTAAAACGACC	GGTCGTTTTAACCTTATTTA	NZ_CP011964.1	2331774	-	SingleInsertion	6
TAAATAGAAACAGATTGTTT	AAACAATCTGTTTCTATTTA	NZ_CP011964.1	2201304	-	SingleInsertion	21
TAAATATAAAAAACAGCTAT	ATAGCTGTTTTTTATATTTA	NZ_CP011964.1	877278	+	SingleInsertion	5
TAAATATCATTTCTAGAATA	TATTCTAGAAATGATATTTA	NZ_CP011964.1	2279999	+	SingleInsertion	3
TAACAAAAGTGCAATAGTAC	GTACTATTGCACTTTTGTTA	NZ_CP011964.1	2267877	+	SingleInsertion	3
TAACAAGAAGAATCCTCACA	TGTGAGGATTCTTCTTGTTA	NZ_CP011964.1	490773	-	SingleInsertion	3
TAACACACCACAACACCCAT	ATGGGTGTTGTGGTGTGTTA	NZ_CP011964.1	1723050	+	SingleInsertion	6
TAACACCTTCAAAGGCCTAG	CTAGGCCTTTGAAGGTGTTA	NZ_CP011964.1	2095704	+	SingleInsertion	9
TAACACGTGGTTATATAAAC	GTTTATATAACCACGTGTTA	NZ_CP011964.1	946369	+	SingleInsertion	3
TAACAGAAAACTATGTACAA	TTGTACATAGTTTTCTGTTA	NZ_CP011964.1	66317	+	SingleInsertion	6
TAACAGTTGTTCTGAGATAA	TTATCTCAGAACAACTGTTA	NZ_CP011964.1	113244	-	SingleInsertion	5
TAACATATGCCAATCTCGTT	AACGAGATTGGCATATGTTA	NZ_CP011964.1	1278239	-	SingleInsertion	3
TAACATATGGAATTCAGAAA	TTTCTGAATTCCATATGTTA	NZ_CP011964.1	1798715	-	SingleInsertion	3
TAACATGCTAAAAATCAATG	CATTGATTTTTAGCATGTTA	NZ_CP011964.1	152710	-	SingleInsertion	4
TAACCAGCTAGTCAACGTTC	GAACGTTGACTAGCTGGTTA	NZ_CP011964.1	1110478	+	SingleInsertion	4
TAACCGCACACTAAGATGCA	TGCATCTTAGTGTGCGGTTA	NZ_CP011964.1	1058537	-	SingleInsertion	6
TAACCTATTGAACCAATTAT	ATAATTGGTTCAATAGGTTA	NZ_CP011964.1	1436148	+	SingleInsertion	5
TAACGATACATAGACCATAG	CTATGGTCTATGTATCGTTA	NZ_CP011964.1	1063642	+	SingleInsertion	3
TAACGCTACGGCAAAAATTG	CAATTTTTGCCGTAGCGTTA	NZ_CP011964.1	2260909	-	SingleInsertion	7
TAACGGGTAAAAGCTCGAGC	GCTCGAGCTTTTACCCGTTA	NZ_CP011964.1	2308596	+	SingleInsertion	9
TAACGGTTTCAAGAGAGTAT	ATACTCTCTTGAAACCGTTA	NZ_CP011964.1	2331585	-	SingleInsertion	14
TAACGTCTCGACCTACTTGC	GCAAGTAGGTCGAGACGTTA	NZ_CP011964.1	634257	-	SingleInsertion	4
TAACTAAAGAGATCAAGCGA	TCGCTTGATCTCTTTAGTTA	NZ_CP011964.1	1571555	-	SingleInsertion	3
TAACTAAATTTGCATGTTTT	AAAACATGCAAATTTAGTTA	NZ_CP011964.1	101251	+	SingleInsertion	4
TAACTACCAAATTCTAGCAA	TTGCTAGAATTTGGTAGTTA	NZ_CP011964.1	618945	+	SingleInsertion	12
TAACTAGAAATTGAATAAAC	GTTTATTCAATTTCTAGTTA	NZ_CP011964.1	946916	-	SingleInsertion	4
TAACTCAGGCAAAATCCATT	AATGGATTTTGCCTGAGTTA	NZ_CP011964.1	1598741	+	SingleInsertion	3
TAACTCATTGCTAAAAGATA	TATCTTTTAGCAATGAGTTA	NZ_CP011964.1	2268877	-	SingleInsertion	17
TAACTCGATCAAGCCGGAAA	TTTCCGGCTTGATCGAGTTA	NZ_CP011964.1	2092494	+	SingleInsertion	3
TAACTTATCTTTATTCAATG	CATTGAATAAAGATAAGTTA	NZ_CP011964.1	1562606	+	SingleInsertion	11
TAAGAAATAGCAATTCGTCA	TGACGAATTGCTATTTCTTA	NZ_CP011964.1	1034654	-	SingleInsertion	19
TAAGCATGTATTAAGCTTCT	AGAAGCTTAATACATGCTTA	NZ_CP011964.1	992010	+	SingleInsertion	9
TAAGCTGAACAGAATACGAT	ATCGTATTCTGTTCAGCTTA	NZ_CP011964.1	1554903	+	SingleInsertion	14
TAAGGACTGAGTGACAGGAA	TTCCTGTCACTCAGTCCTTA	NZ_CP011964.1	1775359	+	SingleInsertion	5
TAAGGATAGGTAGGCTTTAA	TTAAAGCCTACCTATCCTTA	NZ_CP011964.1	2235043	-	SingleInsertion	3
TAAGTTTTGCAACATAATGC	GCATTATGTTGCAAAACTTA	NZ_CP011964.1	1317167	-	SingleInsertion	7
TAATAACATAATAATTGGTA	TACCAATTATTATGTTATTA	NZ_CP011964.1	1159819	-	SingleInsertion	3
TAATAAGTAACACCAGCAAC	GTTGCTGGTGTTACTTATTA	NZ_CP011964.1	1995243	-	SingleInsertion	3
TAATACAGAAATGCCTTATT	AATAAGGCATTTCTGTATTA	NZ_CP011964.1	1522798	+	SingleInsertion	9
TAATACCAGGACGGGGAACT	AGTTCCCCGTCCTGGTATTA	NZ_CP011964.1	2158617	-	SingleInsertion	11
TAATAGACACTAATAATCTA	TAGATTATTAGTGTCTATTA	NZ_CP011964.1	2031798	+	SingleInsertion	3
TAATAGAGCATACCGTGACA	TGTCACGGTATGCTCTATTA	NZ_CP011964.1	882821	-	SingleInsertion	5
TAATAGCTCTAAAATATTGA	TCAATATTTTAGAGCTATTA	NZ_CP011964.1	1175611	-	SingleInsertion	16
TAATAGTGAAAATAATTCAA	TTGAATTATTTTCACTATTA	NZ_CP011964.1	2320327	-	SingleInsertion	4
TAATAGTGATACTCAAATTA	TAATTTGAGTATCACTATTA	NZ_CP011964.1	2194494	-	SingleInsertion	34
TAATCACCGTTAGTTTTAAG	CTTAAAACTAACGGTGATTA	NZ_CP011964.1	2127764	+	SingleInsertion	10
TAATCGGATCGTGAGACCCC	GGGGTCTCACGATCCGATTA	NZ_CP011964.1	657379	-	SingleInsertion	4
TAATGACACGGTGATTTAAT	ATTAAATCACCGTGTCATTA	NZ_CP011964.1	974399	-	SingleInsertion	7
TAATGGTTCGCAATCCGTGA	TCACGGATTGCGAACCATTA	NZ_CP011964.1	573381	+	SingleInsertion	21
TAATTAACCGACATCATATA	TATATGATGTCGGTTAATTA	NZ_CP011964.1	2102888	+	SingleInsertion	14
TAATTACTCAGAACAGTCCA	TGGACTGTTCTGAGTAATTA	NZ_CP011964.1	972542	-	SingleInsertion	3
TACAAAACAGTAATTAAATG	CATTTAATTACTGTTTTGTA	NZ_CP011964.1	886661	-	SingleInsertion	15
TACAAAATTACCACGAAGGA	TCCTTCGTGGTAATTTTGTA	NZ_CP011964.1	991269	+	SingleInsertion	5
TACAAAATTGGAAGCTCAAG	CTTGAGCTTCCAATTTTGTA	NZ_CP011964.1	985525	-	SingleInsertion	16
TACAAACAAAACAGTTACAT	ATGTAACTGTTTTGTTTGTA	NZ_CP011964.1	66761	+	SingleInsertion	4
TACAAAGTAAGGGTACTTTT	AAAAGTACCCTTACTTTGTA	NZ_CP011964.1	1703519	-	SingleInsertion	4
TACAACACATAAAAAAAAAT	ATTTTTTTTTATGTGTTGTA	NZ_CP011964.1	1515709	+	SingleInsertion	3
TACAACCAACATTTCGAGAA	TTCTCGAAATGTTGGTTGTA	NZ_CP011964.1	2271429	-	SingleInsertion	7
TACAACTCGCTATTAGTTGT	ACAACTAATAGCGAGTTGTA	NZ_CP011964.1	2338277	-	SingleInsertion	3
TACAATACGGTCAGGCAAAA	TTTTGCCTGACCGTATTGTA	NZ_CP011964.1	862068	+	SingleInsertion	19
TACAATTGAAGGTATCCAAA	TTTGGATACCTTCAATTGTA	NZ_CP011964.1	1586755	-	SingleInsertion	6
TACACATAATACGCACACAT	ATGTGTGCGTATTATGTGTA	NZ_CP011964.1	2192465	+	SingleInsertion	5
TACACCAAGATTGCAATTGA	TCAATTGCAATCTTGGTGTA	NZ_CP011964.1	391603	+	SingleInsertion	6
TACACCTTATAAGCGGTCTC	GAGACCGCTTATAAGGTGTA	NZ_CP011964.1	1379355	+	SingleInsertion	9
TACACGTTAAAAATACTAAA	TTTAGTATTTTTAACGTGTA	NZ_CP011964.1	919699	-	SingleInsertion	5
TACACTTTTAACAAGCAAAC	GTTTGCTTGTTAAAAGTGTA	NZ_CP011964.1	2083069	+	SingleInsertion	36
TACAGCTAAACAAGCTAGAA	TTCTAGCTTGTTTAGCTGTA	NZ_CP011964.1	201899	+	SingleInsertion	39
TACAGGCTTGTAATTATATG	CATATAATTACAAGCCTGTA	NZ_CP011964.1	775235	-	SingleInsertion	3
TACATAAGCTTCGTATGTGT	ACACATACGAAGCTTATGTA	NZ_CP011964.1	1162716	-	SingleInsertion	20
TACCAAAGAATTTACAAAAA	TTTTTGTAAATTCTTTGGTA	NZ_CP011964.1	171227	-	SingleInsertion	3
TACCAATCACCGAGAACACG	CGTGTTCTCGGTGATTGGTA	NZ_CP011964.1	414450	+	SingleInsertion	11
TACCAGATAAAGTCATTATC	GATAATGACTTTATCTGGTA	NZ_CP011964.1	1146543	+	SingleInsertion	4
TACCATCAAATTATATAGAT	ATCTATATAATTTGATGGTA	NZ_CP011964.1	837398	-	SingleInsertion	7
TACCGAGATAGAGGATGTAT	ATACATCCTCTATCTCGGTA	NZ_CP011964.1	2108354	-	SingleInsertion	4
TACGAAAGAAATAAGATAAT	ATTATCTTATTTCTTTCGTA	NZ_CP011964.1	44359	-	SingleInsertion	5
TACGAAGGGTTAAAAGATAA	TTATCTTTTAACCCTTCGTA	NZ_CP011964.1	1181846	+	SingleInsertion	5
TACGAAGGTGACTTAGAACT	AGTTCTAAGTCACCTTCGTA	NZ_CP011964.1	812336	-	SingleInsertion	14
TACGCCTCGACATTAGACAG	CTGTCTAATGTCGAGGCGTA	NZ_CP011964.1	2100419	+	SingleInsertion	3
TACGGAGCACACCGCAGCTT	AAGCTGCGGTGTGCTCCGTA	NZ_CP011964.1	80105	-	SingleInsertion	6
TACGTGCATTCATACCAAAA	TTTTGGTATGAATGCACGTA	NZ_CP011964.1	1039654	+	SingleInsertion	4
TACGTTCTAGACAATGACGT	ACGTCATTGTCTAGAACGTA	NZ_CP011964.1	1139516	-	SingleInsertion	3
TACTAGCCAGAGCAAGGGAA	TTCCCTTGCTCTGGCTAGTA	NZ_CP011964.1	2298145	-	SingleInsertion	5
TACTAGGAAAGCTCACAGCG	CGCTGTGAGCTTTCCTAGTA	NZ_CP011964.1	1837418	-	SingleInsertion	3
TACTGAACATCTTTAATCAG	CTGATTAAAGATGTTCAGTA	NZ_CP011964.1	2332867	-	SingleInsertion	7
TACTGACCAAACCGCTAGCT	AGCTAGCGGTTTGGTCAGTA	NZ_CP011964.1	2305622	+	SingleInsertion	17
TACTGGGTTCGTGAATCTCA	TGAGATTCACGAACCCAGTA	NZ_CP011964.1	1992612	+	SingleInsertion	5
TACTTAGACATAACAGTGTG	CACACTGTTATGTCTAAGTA	NZ_CP011964.1	2164868	-	SingleInsertion	7
TACTTCGTTCTCTCGCGGAG	CTCCGCGAGAGAACGAAGTA	NZ_CP011964.1	44545	+	SingleInsertion	4
TACTTGCAAATTATGATTTT	AAAATCATAATTTGCAAGTA	NZ_CP011964.1	314560	-	SingleInsertion	25
TACTTGCATTTAGAGTACGA	TCGTACTCTAAATGCAAGTA	NZ_CP011964.1	383428	-	SingleInsertion	3
TACTTTAACAACAGGCTAAA	TTTAGCCTGTTGTTAAAGTA	NZ_CP011964.1	486707	-	SingleInsertion	8
TAGAACTTATGACTTTACCC	GGGTAAAGTCATAAGTTCTA	NZ_CP011964.1	1471378	-	SingleInsertion	4
TAGAACTTGTACATATTTTC	GAAAATATGTACAAGTTCTA	NZ_CP011964.1	407321	+	SingleInsertion	9
TAGACAAGAAAACTTGACCA	TGGTCAAGTTTTCTTGTCTA	NZ_CP011964.1	1638738	-	SingleInsertion	3
TAGACAATTTTACTCCTTAA	TTAAGGAGTAAAATTGTCTA	NZ_CP011964.1	595464	-	SingleInsertion	12
TAGACGAAGAGGCAAGATCC	GGATCTTGCCTCTTCGTCTA	NZ_CP011964.1	1016644	-	SingleInsertion	5
TAGACGGTAATGCCATATTA	TAATATGGCATTACCGTCTA	NZ_CP011964.1	960714	+	SingleInsertion	21
TAGACGTAATAAAGACTAGA	TCTAGTCTTTATTACGTCTA	NZ_CP011964.1	641237	+	SingleInsertion	9
TAGAGATCAACATTATAACA	TGTTATAATGTTGATCTCTA	NZ_CP011964.1	568111	+	SingleInsertion	4
TAGAGATTTTGATTGCGCAA	TTGCGCAATCAAAATCTCTA	NZ_CP011964.1	2182888	-	SingleInsertion	10
TAGATAAAAGACATTGCGAG	CTCGCAATGTCTTTTATCTA	NZ_CP011964.1	1546572	+	SingleInsertion	4
TAGATACCCGGCCCAATCGC	GCGATTGGGCCGGGTATCTA	NZ_CP011964.1	341536	+	SingleInsertion	27
TAGATAGAAGGGGAGAGAAA	TTTCTCTCCCCTTCTATCTA	NZ_CP011964.1	974286	+	SingleInsertion	3
TAGATCTACCCCAAGAAAAC	GTTTTCTTGGGGTAGATCTA	NZ_CP011964.1	106582	-	SingleInsertion	7
TAGCAACGAAAAGCGCCAGG	CCTGGCGCTTTTCGTTGCTA	NZ_CP011964.1	976022	+	SingleInsertion	15
TAGCAATAGGTCAAACCTTC	GAAGGTTTGACCTATTGCTA	NZ_CP011964.1	320929	+	SingleInsertion	16
TAGCACGTCGCGCATTATCA	TGATAATGCGCGACGTGCTA	NZ_CP011964.1	1060447	+	SingleInsertion	4
TAGCATGAAAAAAGTTAAAG	CTTTAACTTTTTTCATGCTA	NZ_CP011964.1	2206826	-	SingleInsertion	4
TAGCCAAATAAGTTGTGAAA	TTTCACAACTTATTTGGCTA	NZ_CP011964.1	857440	+	SingleInsertion	4
TAGCCACACTAACTTCACCG	CGGTGAAGTTAGTGTGGCTA	NZ_CP011964.1	1040119	+	SingleInsertion	3
TAGCCGGCAACGCCACCTAA	TTAGGTGGCGTTGCCGGCTA	NZ_CP011964.1	266505	+	SingleInsertion	3
TAGGAAAACGGAATGATTAG	CTAATCATTCCGTTTTCCTA	NZ_CP011964.1	1233113	-	SingleInsertion	20
TAGGCAGGTAAGGATGGAAA	TTTCCATCCTTACCTGCCTA	NZ_CP011964.1	332466	-	SingleInsertion	10
TAGGCCTTGGACCGAGTGAT	ATCACTCGGTCCAAGGCCTA	NZ_CP011964.1	202032	+	SingleInsertion	46
TAGGCTGAAACCGCTTTGAA	TTCAAAGCGGTTTCAGCCTA	NZ_CP011964.1	780291	+	SingleInsertion	10
TAGGGAGGCGATAAGCTATT	AATAGCTTATCGCCTCCCTA	NZ_CP011964.1	17355	+	SingleInsertion	9
TAGGGCATACGCGATGCCAG	CTGGCATCGCGTATGCCCTA	NZ_CP011964.1	2204660	-	SingleInsertion	3
TAGGTAAAAACGCAAAACCC	GGGTTTTGCGTTTTTACCTA	NZ_CP011964.1	1800315	+	SingleInsertion	4
TAGGTATAAAAAATACTGTT	AACAGTATTTTTTATACCTA	NZ_CP011964.1	66317	+	SingleInsertion	4
TAGGTTAGAGGCGGAAAGAT	ATCTTTCCGCCTCTAACCTA	NZ_CP011964.1	1700994	+	SingleInsertion	17
TAGGTTCAGAACCACTTTAA	TTAAAGTGGTTCTGAACCTA	NZ_CP011964.1	204533	+	SingleInsertion	3
TAGTAAGACTACAAAATTAC	GTAATTTTGTAGTCTTACTA	NZ_CP011964.1	426250	+	SingleInsertion	8
TAGTAATGAAAAATATCTGA	TCAGATATTTTTCATTACTA	NZ_CP011964.1	2205990	+	SingleInsertion	33
TAGTACCCTTGGAAATAAGT	ACTTATTTCCAAGGGTACTA	NZ_CP011964.1	477250	-	SingleInsertion	3
TAGTAGACTTTTCTAACAAA	TTTGTTAGAAAAGTCTACTA	NZ_CP011964.1	266554	+	SingleInsertion	45
TAGTAGATTATGTTAGGAAA	TTTCCTAACATAATCTACTA	NZ_CP011964.1	171682	-	SingleInsertion	4
TAGTATGGGAATGACTATCC	GGATAGTCATTCCCATACTA	NZ_CP011964.1	437730	+	SingleInsertion	6
TAGTGACGAACTGAGCGAAG	CTTCGCTCAGTTCGTCACTA	NZ_CP011964.1	121862	-	SingleInsertion	6
TAGTGCACTAGTTTCTAAGA	TCTTAGAAACTAGTGCACTA	NZ_CP011964.1	376003	+	SingleInsertion	3
TAGTGTTGAACATATTCACT	AGTGAATATGTTCAACACTA	NZ_CP011964.1	1369419	+	SingleInsertion	4
TAGTTCGTATATGTAACAAT	ATTGTTACATATACGAACTA	NZ_CP011964.1	2170725	-	SingleInsertion	4
TAGTTGCGTAAAAAGTTGAA	TTCAACTTTTTACGCAACTA	NZ_CP011964.1	885229	+	SingleInsertion	13
TATAAACACAGCGAACCTTC	GAAGGTTCGCTGTGTTTATA	NZ_CP011964.1	2013300	+	SingleInsertion	4
TATAAACAGTCAAAGACAGA	TCTGTCTTTGACTGTTTATA	NZ_CP011964.1	1015048	-	SingleInsertion	6
TATAATGCAGCTAAGGACAT	ATGTCCTTAGCTGCATTATA	NZ_CP011964.1	300377	+	SingleInsertion	3
TATACACGGAAGGATTAATT	AATTAATCCTTCCGTGTATA	NZ_CP011964.1	1613624	-	SingleInsertion	9
TATACAGCAATAAACGAGCC	GGCTCGTTTATTGCTGTATA	NZ_CP011964.1	946923	+	SingleInsertion	4
TATAGAGAGTATGACAAATA	TATTTGTCATACTCTCTATA	NZ_CP011964.1	245585	-	SingleInsertion	16
TATAGGCCAAGTGAATGATT	AATCATTCACTTGGCCTATA	NZ_CP011964.1	383370	-	SingleInsertion	7
TATAGTAAGATAAGCAGATA	TATCTGCTTATCTTACTATA	NZ_CP011964.1	2221286	-	SingleInsertion	3
TATAGTTTATTCAAAGCACA	TGTGCTTTGAATAAACTATA	NZ_CP011964.1	1108104	+	SingleInsertion	3
TATATAAAATCAATTTCCTT	AAGGAAATTGATTTTATATA	NZ_CP011964.1	920581	-	SingleInsertion	10
TATATAACACGCAAATCCTT	AAGGATTTGCGTGTTATATA	NZ_CP011964.1	15260	+	SingleInsertion	4
TATATAACTTCTGTATACGC	GCGTATACAGAAGTTATATA	NZ_CP011964.1	511767	+	SingleInsertion	5
TATATCGCGATAATTTGGAT	ATCCAAATTATCGCGATATA	NZ_CP011964.1	1391562	+	SingleInsertion	4
TATATGAACGAAGACGATCA	TGATCGTCTTCGTTCATATA	NZ_CP011964.1	395588	-	SingleInsertion	7
TATATGATAACTCCTTTACA	TGTAAAGGAGTTATCATATA	NZ_CP011964.1	404184	-	SingleInsertion	11
TATATGTACGAACAGCTACT	AGTAGCTGTTCGTACATATA	NZ_CP011964.1	2200338	+	SingleInsertion	5
TATATTCGGGATAAAGGTAG	CTACCTTTATCCCGAATATA	NZ_CP011964.1	1265433	-	SingleInsertion	6
TATCAAGTGGTGGGTAACGT	ACGTTACCCACCACTTGATA	NZ_CP011964.1	1194500	+	SingleInsertion	8
TATCCAACATAACTTACAAA	TTTGTAAGTTATGTTGGATA	NZ_CP011964.1	1572961	+	SingleInsertion	4
TATCGCATATGACAAATAAT	ATTATTTGTCATATGCGATA	NZ_CP011964.1	1794408	+	SingleInsertion	19
TATCGCGTTTTTCTAGCGAG	CTCGCTAGAAAAACGCGATA	NZ_CP011964.1	1019790	+	SingleInsertion	8
TATCGTATTAGCCTCTGATG	CATCAGAGGCTAATACGATA	NZ_CP011964.1	1108730	+	SingleInsertion	8
TATCTTGGTCTAACATGCTG	CAGCATGTTAGACCAAGATA	NZ_CP011964.1	935056	+	SingleInsertion	10
[truncated: 402 more rows]
